# Supplementary material for: Expression divergence of the AGL6 MADS domain transcription factor lineage after a core eudicot duplication suggests functional diversification
Source: BMC Plant Biol. 2010 Jul 15;10:148. doi: 10.1186/1471-2229-10-148 (PMC3095293; doi:10.1186/1471-2229-10-148)
Supplement: Additional file 1 — List of primer sequences used in the expression analysis. [file 1471-2229-10-148-S1.XLS]

## Sheet: Sheet1
Additional Table 1
Cloning		forward	reverse
AeAGL6		AAGAAGGCTTACGAGCTCTC	GCTGCTTGTTTATATCTCCGA
AnAGL6		TGTGATGCTGAAGTTGGTCT	AGTGGTCCAAGATCTTCTCC
BjAGL6		TGTGATGCTGAAGTTGGTCT	AGTGGTCCAAGATCTTCTCC
PasAGL6		TGTGATGCTGAAGTTGGTCT	AGTGGTCCAAGATCTTCTCC
CsAGL62		GGTATGGCGAAAATCCTTGA	CCCAGAAAATGCCTTTGAGA
AeSEP3		TCAAGACACTTGAGAGGTATCAGAA	ACATCCAACTGCCKTTCAAG
AnSEP3		GAAATGGWCTTTTGAAGAAAGC	GCTTCACTGAGCATTTGTTCC
BjSEP3		GAAATGGWCTTTTGAAGAAAGC	GCTTCACTGAGCATTTGTTCC
PasSEP3		GAAATGGWCTTTTGAAGAAAGC	GCTTCACTGAGCATTTGTTCC
ACTIN		GATGGATCCTCCAATCCAGACACTGTA	GTATTGTGTTGGACTCTGGTGATGGTGT
Gene	method	forward	reverse
VvAGL6a	qPCR	TCATGGGATTCTGGCACAGTAG	TTGGGTGAGAGATGTGCATGTT
VvMADS3	qPCR	TGGACCGCTGAGTGTCAAAG	GCTAGAGCTCCTTCAAGCTGTTTC
VvMADS4	qPCR	CCAGCTCCAGTGGAATCCAA	TGAGCTTGTTGCCGACCAT
VvACT	qPCR	TTAATGTGCCTGCCATGTATGTT	TGTACGCCCACTGGCATATAGA
CsAGL62	qPCR	CAACTGGAACCAGAGGCATT	CGCTCGAGAGACTCACGTAAA
CsAGL6	qPCR	TGGAGACTGAAGGGCAAAGTTT	CCTGCAGCAGCAGAATTCC
CsMADS3	qPCR	TCAAAACGCTTGAGAGGTACCA	GAGGGCCAAGTTCTTCTCCAA
CsACT	qPCR	CCGGTATTGCCGACCGTAT	CATGCTGCTTGGAGCAAGTG
AcAGL6a	qPCR	GCTATTCGAAGTTTGCAGTGTGA	TTTGCACCCAAATTCCATTGT
AcAGL6b	qPCR	CAGGCTGAAGGACAAGGCTTT	CAGCTGATGCATTAGTAGTGTTCCA
AcSEP3	qPCR	TCTTCTGGGCGAGGATCTTG	GCTGCCTTTCTAGCGACTCAA
AcACT	qPCR	TCCTTGCCTGGCCTCATC	ACCACCACAATCACTCTCAACCT
HcAGL6	qPCR	CCCTTGCGCACAGCAATAG	ACTCACTTGCATGACGAAGCA
HcSEP3	qPCR	CTCCAACAGAGGGAAGCTCTATG	TCTCCAGGGTCGTCATCATG
HcACT	qPCR	CACTGCTGAACGGGAAATTGT	AGTCAAGGGCCACATAAGCAA
EscaAGL6	qPCR	AACGAACGTCTTATGCTCCTCAA	TCTTGGTGCCAGCTCTGTGT
EscaAGL9	qPCR	GAGCCAGGAGCATAGCAGTCA	CAAGGCCTCAACTCGTGCTT
EscaACT	qPCR	AGAGAGGAAGTACAGTGTTTGGATTG	TGCTGGAAGGTGCTGAGAGA
AeAGL6	qPCR	AGAACTGCAACTACTTGAGAAACAACTT	TTTGAGTCTTTCTCTGCCTTGCT
AeSEP3	qPCR	GCCAGGAGTATTTGAAACTAAAAGCA	CCAAATCCTCACCCAAAGTATTTCT
AeACT	qPCR	CCGGAATCTCTCAGCACCAA	CCGTCGAGAAAAGCTATGAACTTC
BjAGL6	qPCR	TCTTGCTGATCGTGAAACTCAGA	GAGATTCATATTTGGCTTTCAGCTT
BjSEP3	qPCR	CAAAGCTCGAGTGGAAGCCTTA	TCCCAAATCCTCACCCAAAA
BjACT	qPCR	CGGTACGACCTCTGGCATAAA	GTGCCCAGCCATGTATGTTG
PasAGL6	qPCR	TTGAGCGATATCAGCATTGTTGT	TTCGCGCTCGGCAGTAG
PasSEP3	qPCR	CACGGGTTGAGACGCTACAA	CCACTTAACGGTCCCAAATCC
PasACT	qPCR	AGAGAGGAAGTACAGTGTTTGGATTG	TGCTGGAAGGTGCTGAGAGA
