# Supplementary material for: Expression divergence of the AGL6 MADS domain transcription factor lineage after a core eudicot duplication suggests functional diversification
Source: BMC Plant Biol. 2010 Jul 15;10:148. doi: 10.1186/1471-2229-10-148 (PMC3095293; doi:10.1186/1471-2229-10-148)
Supplement: Additional file 2 — List of species used in the phylogenetic analysis of AGL6 and SEP3 with abbrevations and accession numbers (black stars indicate EST-data). [file 1471-2229-10-148-S2.XLS]

## Sheet: Sheet1
Additional Table 2
AGL6-phylogeny
Species	Abbrevation	Reference
Gymnosperms
Picea abies	dal1	X80902
Gnetum parvifolium	GpMADS3	AB022665
Amborellales
Amborella trichopoda	AtAGL6	AY936234
Magnoliids
Aristolochia fimbriata	AfAGL6 *	FD759109 + FD761777
Asarum europeaum	AeAGL6	HM121967
Houttuynia cordata	HcAGL6	AB089160
Michelia figo	MfAGL6A	AY306157
	MfAGL6B	AY306158
Magnolia praecocissima	MpMADS3	AB050645
	MpMADS4	AB050646
Persea americana	PaAGL61	DQ660395
	PaAGL62	DQ660396
Chimonanthus praecox	CpAGL6a	FJ807387
	CpAGL6b*	DW223016
Monocots
Crocus sativus	CsatAGL6a	EF041505
	CsatAGL6b	EF041506
Phyllostachus edulis	PeAGL6	EU327784
Bambusa oldhamii	BaoAGL6	EF517293
Narcissus tazetta	NtAGL6a	EF517294
	NtAGL6b	EU081900
Asparagus officinalis	AOM3	AY383559
Agapanthus praecox	ApMADS3	AB079261
Hyacinthus orientalis	HoAGL6	AY591333
Elaeis guineensis	EgAGL6-1	AY739701
Musa acuminata	MuaMADS2	AY941799
Oryza sativa	OsMADS17	AF109153
	OsMADS6	OSU78782
Lolium perenne	LpMADS4	AY198329
Triticum aestivum	TaAGL37	DQ512353
	TaMADS12	AB007505
Poa annua	PaMADS1	AF372840
Zea mays	ZAG5	L46398
	ZAG3	NM_001111862
Dendrocalamus latiflorus	DlMADS17	AY599754
Hordeum vulgare	HvAGL6	AY541067
Basal eudicots
Ranunculus bulbosus	RbAGL6	AY306184
Papaver somniferum	PasAGL6	HM121969
Eschscholzia californica	EcAGL6*	CD477542
Berberis julianae.	BAGL6	HM121968
Anemone nemorosa	AnAGL6	HM121970
Aquilegia formosa x Aquilegia pubescens	AvAGL6*	DR944968
Rosids
Citrus reticulata x Citrus temple	CrAGL6*	DN795437
Citrus sinensis	CsAGL6*	CV885100
	CsAGL62	HM121971
Populus trichocarpa	PtAGL6a	XM_002321832
	PtAGL6b	XM_002320048
Vitis vinifera	VvAGL6a*	EC990748
	VvMADS3	AF373602
Ricinus communis	RcAGL6	XM_002511719
Carica papaya	CpMADS3	EU659992
Brassica oleracea	BoAGL6	AJ508409
Arabidopsis thaliana	AGL6	M55554
	AGL13	NM_115976.1
Theobroma cacao	TcAGL6*	CU584877 + CU495826
Gossypium hirsitum	GhMADS-13	FJ409870
Fragaria vesca	FvAGL6*	DV438632
Malus domestica	MdMADS11	AJ000763
Momordica charantia	McAGL6	DQ431247
Cucumis sativus	CusAGL6*	CO996172
Pisum sativum	PsAGL6	AY884289
Glycine max	GmAGL6	BT094092
Asterids
Alangium platinifolium	ApAGL6	HM121981
Philadelphus pubescens	PpAGL6	HM121982
Galax urceolata	GuAGL6	HM121975
Diospyros digyna	DdAGL6	HM121976
Gustavia brasiliensis	GbAGL6	HM121977
Roridula gorgonias	RgAGL6a	HM121972
	RgAGL6b	HM121978
Saurauia zahlbruckneri	SzAGL6a	HM121973
	SzAGL6b	HM121979
Actinidia chinensis	AcAGL6a	HM121974
	AcAGL6b	HM121980
Petunia hybrida	pMADS4	AB031035
Solanum lycopersicon	SlAGL6 *	BI928489 +BI203609
Nicotiana tabacum	NtAGL6*	EH615374
Syringa vulgaris	SvAGL6	AY306188
Antirrhinum majus	AmAGL6*	AJ804621
Mimulus guttatus	MgAGL6*	GR106699
Hedyotis terminalis	HtAGL6*	CB078283
Gerbera hybrida	GhAGL6	AJ784157
Helianthus petiolaris	HpAGL6*	DY945676
Senecio cambrensis	ScAGL6*	DY661535
Chrysantemum x morifolium	ChmAGL6	AY173062
Lactuca saligna	LsAGL6*	DW058712
Cichorium intybus	CiAGL6*	EH697556
Carthamus tinctorius	CtAGL6*	EL391474
Centaurea maculosa	CmAGL6*	EH720602
SEP3-phylogeny
Magnoliids
Magnolia grandiflora	MAgrAGL9	AY821782
	MAgrAGL2	AY821781
Houttuynia cordata	HcSEP2	AB089158
Asarum europaeum	AeSEP3	HM121963
Basal eudicots
Eschscholzia californica	EScaAGL2	AY850181
	EScaAGL9	AY850180
Papaver somniferum	PasSEP3	HM121966
Berberis julianae	BjSEP3	HM121964
Anemone nemorosa	AnSEP3	HM121965
Rosids
Arabidopsis thaliana	AGL3	NM_126418.2
	AGL2	NM_121585.3
	AGL4	NM_111098.3
	AGL9	NM_102272.3
Cardamine sp.	CSEP2	AB372095
Asterids
Solanum lycopersicon	LeMADS-RIN	AF448523
	TM29	AJ302015
	LeMADS5	AY294330
Actinidia chinensis	AcSEP3*	F527965
