# Supplementary material for: Expression divergence of the AGL6 MADS domain transcription factor lineage after a core eudicot duplication suggests functional diversification
Source: BMC Plant Biol. 2010 Jul 15;10:148. doi: 10.1186/1471-2229-10-148 (PMC3095293; doi:10.1186/1471-2229-10-148)
Supplement: Additional file 3 — Multifasta alignment file of the AGL6-matrix. [file 1471-2229-10-148-S3.TXT]

>dal1 1199 bp
CGACAAGTCACGTTTTCGAAGCGCAGGAACGGACTGCTGAAGAAGGCGTACGAGCTCTCG
GTGCTGTGCGATGCAGAAGTGGCGCTAATAATTTTCTCCACCAGAGGAAAGCTTTACGAG
TTTGCCAGT---TCC---AGCATGAACAAGACCTTGGAAAGATACGAAAAATGTTCA---
---TATGCAATG---CAAGATACTACAGGCGTC---------TCG------------GAC
CGA------GAA---------GCACAGAATTGGCACCAAGAAGTTACAAAGCTGAAGGGT
AAGGTTGAGCTCCTTCAGCGATCACAGAGG---CATTTGTTGGGGGAAGATCTTGGTCCA
CTAAATGTTAAGGAGCTACAACAACTTGAACGTCAACTCGAAGTTGCTCTGGCACATCTT
AGGTCAAGAAAAACG---CAGGTGATGCTGGACCAGATTGAGGAGCTTCGCCAAAGGGAA
CGGTTGCTACATGAAGTAAACAAGTCTCTGCAGAAAAAG---------------------
---CTT---TCAGAAACA---GAG------GGAAGAGAT---------------GTAATA
---ACTGGC---ATAGAGCAG---------ACT---TCTAATACTAATACTGGTACTAAC
GGGCCTTGG---------GATTCT------------------TCT---------------
ATCACA------------------AACACC------------GCATATGCT---------
---------------------CTC---TCACACCCTCAACAA---AACTCAAAT------
------------GCAAGCCTCCACCATGTGGACTGT------------------------
GAACCCACA------CTGCAGATTGGA------TAT------------------------
---------CAGCCTGTGCCT---CCTGAA------AGC------ATC------GGCCCT
------------CCT------------------------------CATCAGCCTCAGCAC
---------------------AACCAA---ACGCAG------------AATCAATACATG
CAA---------------------------------GGGTGGTGG---GTT------[]
>GpMADS3 1199 bp
CGGCAAGTGACATTTTCGAAGCGCCGTAATGGCCTGCTCAAGAAGGCGTACGAGCTCTCG
GTGCTATGCGACGCCGAGGTCGCGCTCATCATCTTCTCCACCAGAGGAAAGCTCTACGAG
TTTGCCAGT---TCC---AGCATGAGCAAGACTTTAGAGAGATATGAAAAATGTTCA---
---TATTCAATG---CAAGAAAATGCA---TCA---------ACG------------GAC
AGG------GAT---------GCGCAGAACTGGCATCACGAAGTGACAAAGCTCAAAGCT
AAACTTGAAAGTCTTCACAAAGCTCAAAGG---AATCTCATGGGAGAAGACTTAGGACCT
CTCAACATAAAGGAACTCCAGAGCCTGGAACAACAGCTGGAAGTTGCGCTGGGTCATGTT
AGGAATAGAAAGACC---CAACTCTTGATTCAAACAATTGATGAACTTCGTGACAAGGAA
CGAACGCTGCAAGAGGTGAATAAATCTCTACAGAAGAAG---------------------
---CTG---AGCGAAACA---GAA------GGAAGAAAT---------------GTTATA
---CCAGCT---CTGCCACAT---------GCT------ACCACTGGTAGTGGT------
---GAGTGG---------GAATCT------------------TCCACA------------
CTT---------------------ACAACA------------ACCTATGCT---------
---------------------CTT------CAAACTCAGCAA---CCTTCCGGC------
------------------ATTCACCATGTTGACTGC------------------------
GAACCAACA------TTGCATATTGGG---CCGTAC------------------------
------CACCAAGCTGTGCAT---CATGAA------GCC------ATCCCT---GGCCCA
------------CCA------------------------------GCAACTCACAGTGAG
------------------------------CCACAC------------AATCAATACATT
---------------------------------------TGGTGG---GTT------[]
>AtAGL6 1199 bp
AGGCAAGTGACCTTCTCCAAGAGGAGGAACGGTTTGCTCAAGAAGGCGTATGAGCTCTCT
GTGCTTTGCGATGCCGAGGTCGGACTGATCATCTTCTCCAGCCGCGGAAAGCTTTACGAG
TTCGGAAGC---GCC---GGTCTGAGCAAAACCCTCGAGAGGTACCAGAGGTGTTGT---
---TACACCCCA---CAAGACAATAGT---GCC---------ACT------------GAT
CGT------GAA---------ACACAGAATTGGTCTCAAGAATTGTCAAAATTGAAGGCA
AAATATGAGACTCTACAACGATCACAAAGA---CATTTGCTTGGGGAAGACCTTGGACCT
CTGAGTGTCAAGGAACTACAACAACTTGAACGACAACTTGAAGTCGCTCTTTCTCAGGCC
AGGCAAAGAAAGACA---CAAATATTGATGGATCAAATGGAAGAGCTTCGCAGGAAGGAG
CGGCGCCTCGGAGACATAAATAAGCAGCTCAAGAGCAAG---------------------
---CTG---GAGTCA------GAT------GGTCAAGGC---------------TCTTTC
---AGAGGC---ATTCAAGGG---------------------------------------
---ACATGG---------GAATCT------------GGC---ACTGTA------------
GTTGGG------------------AACAAC------------GCATTTGCT---------
---------------------GTC------AACCCTTCGCAT------GCTAAC------
------------------------CCCATTGATTGT------------------------
GAACCTACC------TTACAAATTGGG------TAC------------------------
------CATCACTTTGTTTCC---CCTGAA------TCA------ATCCCT---AGGACT
------------GGG------------------------------CCTGCTGAGAGTAAC
---------------------TTTGTT---CAAGGT------------------------
------------------------------------------TGG---GTC---CTA[]
>AfAGL6 1199 bp
CGCCAAGTGACCTTCTCCAAGAGGAGGAACGGACTCCTAAAGAAGGCTTACGAGCTCTCC
GTTCTCTGCGACGCCGAAGTCGCCCTCATCATCTTCTCCAGCCGTGGCAAGCTTTACGAG
TTCGGCAGC---GCT---GGTATGAGTAAGACCCTTGAGCGATACCAAAGATGTTGT---
---TACACTCCT---CAAGATGCTAAC---ATC---------TCT------------GAT
CGC------GAA---------ACCCAGGGATGGTATCAGGAAGTGTCCAAGCTAAAAGCC
AAGTATGAGTCACTTCAGCGTTCCCAAAGG---CATCTCCTGGGGGAGGATCTTGGACCA
CTGAGTGTCAAAGAACTCCAGCAACTCGAAAAACAACTGGAAATGGCTCTTTCTCAAGCT
CGGCAGAGGAAGACC---CAAATAATGATTGAACAGATGGAGGAGCTACGTAAAAAGGAG
CGCCATCTCGGAGATATAAACAAGCAGCTGAAAAACAAG---------------------
---CTT---GAAGCC------GAA------GGTTCAGGG---------------CCTTTC
---AGAAAT---ATTCAAGGT---------------------------------------
---GGATGG---------GAATCTGAT---------CAA---CATGTG------------
GTTGCT------------------AACAAC------------ACTTTTTCT---------
---------------------CTC------CATCCTTCCCAT------TCTGCA------
------------------------GCAATGGACTGT------------------------
GAGCCCACA------TTGCAAATAGGG------TAC------------------------
------CCCCAGTTTGTGCCC---ACAGAA---GCAGCC------ATTCCC---AGGAGT
------------GTA------------------------------GCGGGAGAGAGTAAC
---------------------TTCATT---CAGGGA------------------------
------------------------------------------TGG---GTC---CTT[]
>HcAGL6 1199 bp
CGGCAAGTCACCTTCTCCAAGAGGAGAAATGGACTGCTGAAGAAGGCTTACGAGCTCTCT
ATCCTTTGCGATGCTGAGATCGCTCTGATCATCTTCTCCAGCCGTGGGAAGCTTTATGAG
TTTGGCAGC---TCA---GGCCTGACTAAGACCCTTGAGCGGTACCAGCGCTGCAGC---
---TATGTACCT---CAAGAAAATAAT---CCG---------GCA------------GAT
CGT------GAA---------GCCCAGGTCTGGCACCAAGAGATCTCCAAGTTAAAAGCT
AAATACGAATTGCTTCTGCGCTCCCAAAGG---CATTTGCTTGGAGAAGATCTTGGTCCG
TTAAGTGTCAAAGAGTTGCAGCAACTTGAAAGACAACTTGAAGTGGCTCTCTCCCAAGCT
AGGCAAAGGAAGACA---CAAATAATGATGGAGCAGATGGAAGAACTCCGTAAAAAGGAG
CGTTGTCTTGGAGATATAAACAAACAGCTCAAGGGCAAG---------------------
---CTG---GAAGCA------GAA------GGAATTGGA---------------GCCTTC
---AGCAGC---ATTCAAGGA---------------------------------------
---GCATGG---------GAGTCT------GCA---GCA---CCAGTA------------
GTG---------------------------------------------------------
---------------------GTG------CATCCTTCTCAG------TCTGCT------
------------------------GATGTGGACTGT------------------------
GAGCCATCC------TTGCAAATTGGG------TAC------------------------
------CACCAATTTGTTCCA---CAAGAG---GCAGCC------ATGCCTTGTAGGAGT
------------GCT------------------------------GGTGGAGAAAGCAAC
---------------------TTCATT---CAGGGC------------------------
------------------------------------------TGG---ATG---CTT[]
>MfAGL6A 1199 bp
-------------------------------------------------------TGTCG
ATGYTGTGTGATGCCGAGGTTGCACTTATCGTCTTCTCCAGCCGCGGGAAGCTCTATGAG
TTCGGCAGC---GCT---GGTGTCAACAAAACACTCGAGCGATATCAACGGTGCTGT---
---TACACTTTT---CAAGATGCTAAT---ATC---------ACC------------GAT
CGT------GAT---------ACACAGGGATGGTACCAAGAAGTATCCAAATTAAAGGCG
AAGTGTGATTCACTACAGCGCTCGCAGAGG---CATTTGCTCGGGGAAGATCTTGGACCA
CTGAGTGTGAAAGAATTGCAGAAACTGGAAAGACAACTAGAATCAGCTCTCACACAAACA
AGACAAAGAAAGACR---CAAATTATGTTAGAGCATATGGAAGCACTCCGTGAAAAGGAA
CGCCAGCTTGGAGACATAAACAAGGAGCTCAAAAATAAG---------------------
---CTT---GAAGCA------AAG------GGGCAAGGT---------------GCTTTC
---AGAGCC---ATGCAAGCC---------------------------------------
---TCATGG---------GAGTCA------------GGC---CCATTA------------
GTCGGA------------------AACAAC------------GGTTTCCCA---------
---------------------ATG------CACCCTTCTCAA------TCTGCT------
------------------------GCTATAGAATGC------------------------
GAGCCCACC------TTACAAATAGGG------TAC------------------------
------CACAGCTTTGCTGCT---CCCGAA---GCCAGC------ATTCCG---AGGACT
------------GTG------------------------------GTGGCCGAGAGTAAC
---------------------TTCATG---CCATMT------------------------
------------------------------------------GGG---ATG---CTT[]
>MpMADS3 1199 bp
---------------------------AACGGTCTTCTGAAGAAGGCTTACGAGCTTTCC
GTTCTCTGCGATGCCGAGGTTGCACTTATCGTCTTCTCCAGCCGCGGGAAGCTCTATGAG
TTCGGCAGC---GCT---GGTATCAACAAAACACTCGAGCGATATCAACGGTGCTGT---
---TACACTTTT---CAAGATGCTAAT---ATC---------ACT------------GAT
CGT------GAT---------ACACAGGGATGGTACCAAGAAGTATCCAAATTAAAGGCG
AAGTGTGATTCACTACAGCGCTCGCAGAGG---CATTTGCTCGGGGAAGATCTTGGACCA
CTGAGTGTGAAAGAATTGCAGAAACTGGAAAGACAACTAGAATCAGCTCTCACACAAACA
AGACAAAGAAAGACA---CAAATTATGTTAGAGCATATGGAAGCACTCCGTGAAAAGGAA
CGCCAGCTTGGAGACATAAACAAGGAGCTCAAAAATAAG---------------------
---CTT---GAAGCA------AAG------GGGCAAGGT---------------GCTTTC
---AGAGCC---ATGCAAGGC---------------------------------------
---TCATGG---------GAGTCA------------GGC---CCATTA------------
GTCGGA------------------AACAAC------------GGTTTCCCA---------
---------------------ATG------CACCCTTCTCAA------TCTGCT------
------------------------GCTATAGAATGC------------------------
GAGCCGACC------TTACAAATAGGG------TAC------------------------
------CACAGCTTTGCTGCT---CCCGAA---GCCAAC------ATTCCG---AGGACT
------------GCG------------------------------GTGGCCGAGAGTAAT
---------------------TTCATG---CACGGA------------------------
------------------------------------------TGG---ATC---CTT[]
>PaAGL61 1199 bp
CGTCAGGTGACCTTCTCCAAACGAAGGAACGGTCTGCTGAAAAAGGCTTACGAGCTGTCT
GTCTTATGTGATGCTGAGATTGCTCTCATCATCTTCTCCAGCCGTGGAAAGGTCTTCGAG
TTCGGGAAC---GCT---GGTGTGAACAAAACCCTTGAGCGGTACCGGCGGTGCTGT---
---TACAATCCA---CATGATGCTAAT---ATA---------ACC------------GAT
GGT------GAA---------ACACAGAGCTGGTACCAGGAGTTGTCCAAGTTGAAGTCT
AAATATGAATCCCTGCAGCGTTCACAGAGG---CATCTGCTTGGAGAAGATCTTGGACCA
CTAAGTGCAAAAGAACTGCAGCGATTAGAAAGACAGCTTGAAGTAGCACTATCACAAGCA
AGGCAAAGAAAGACA---CAATTAATGTTAGAGCAAATCGAAGAACTTCGCAACAAGGAG
CGTCAACTTGGAGAAATGAACAAGCAGCTCAAAAGCAAG---------------------
---CTT---GAAGCA---------------GGACAGGGA---------------CCTTTT
---ACAACC---ATACAGGGC---------------------------------------
---ACTTGG---------GATGCT------------GGA---GCTATA------------
GTTGGA------------------AACAAC------------ACCTTTTCT---------
---------------------GTT------CACCCTTTGCAA------TCAACC------
------------------------ACCATGGACTGT------------------------
GAACCCACC---ACATTGCAGATCGGG------TAT------------------------
------CACAACTTTGTCTCT---GCTGAA---GCAAAC------CTTCCT---AGGAGC
------------AGT------------------------------------GAGAGTAAC
---------------------TTCAAT---CAGGGT------------------------
------------------------------------------TGG---ATC---CTT[]
>CpAGL6b 1199 bp
CGTCAAGTGACTTTTTCCAAACGAAGAAATGGGCTCTTGAAGAAGGCTTACGAGCTCTCC
GTCTTGTGTGATGCTGAAGTAGCCCTTATCATCTTCTCTAGCCGCGGAAAGCTCTACGAG
TTCGGGAGC---TCT---GGTACGAGCAAAACCCTTGAGCGATACCAGCGGTGTTGT---
---TTCAGTCCT---CAAGATATCAAT---ATC---------ACC------------GAT
CAT------GAA---------ACACAGGGCTGGAACCAGGAGGTTTCCAAGATGAAGACC
AAATATGAATCACTACAGTGCTCACAGAGG---CATCTGCTTGGAGAAGACCTTGGACCT
CTGAGTGTGAAGGAACTGCAGCAACTAGAAAAACAACTTGAAACAGCTCTGTCCAAAGCA
AGGCAAAGAAAGACA---CAAATAATGTTAGAGCAAATGGAAGAACTTCTCAAAAAGGAA
CGTGAACTTGGAGACATCAACAAACAACTCAGGAGCAAG---------------------
---CTT---GAAGCA---------------GGACAGGGG---------------CCTTTT
---ACAGCT---ATTCAAGGA---------------------------------------
---GAATGG---------GACGAT------------GGA---GCCATG------------
GTTGGA------------------ACCAAT------------ACATTTCCT---------
---------------------GGG------CACCCTTCTCAT------TCTGCT------
------------------------GCTATGGACTGC------------------------
GAACCCACC------TTACATATTGGG------TAC------------------------
------CAAAACTTT---TCT---CCTGAA---GCAAAG---------------------
------------------------------------------------------------
------------------------------------------------------------
---------------------------------------------------------[]
>MfAGL6B 1199 bp
CGCCAGGTCACCTTCTCCAAACGTCGCAACGGTCTTCTCAAGAAAGCTTACGAACTTTCA
GTGCTTTGTGATGCTGAAGTCGCTCTTATCATCTTCTCCAGCCGCGGCAAGCTCTACGAG
TTCGGCAGC---GCT---GGCACGAACAAAACGCTTGAGCGATACCAAAGATGCTGT---
---TACACTCCT---CAAGATGTTGTC---GTT---------TCT------------GAT
CGC------GAA---------ACACAGGGATGGTATCAGGAAGTGTCCAAGTTGAAGGCA
AAATATGAATCTCTGCAGCGCTCACAAAGG---CACCTGCTAGRAGAAGATCTTGGACCA
CTGAGTGTGAAAGAATTGCAGCACCTAGAAAGACAACTCGAAGTTGCTCTTTCACAAGCA
AGGCAAAGAAAGACA---CAAATAATGATAGAGCAGATGGAAGAGCTTCGCAAAAAGGAA
CGTCAACTTGGGGACATAAACAAGCAGCTTAAGATTAAG---------------------
---CTT---GAAGCC------GAA------GGACAAGGC---------------CCATTC
---AGATGC---ATTCAAGGT---------------------------------------
---TCCTGG---------GAATCT------------GGC---GCCATG------------
GTTGGA------------------AACAAC------------ACCTTTTCT---------
---------------------ATG------AACGCACCTCAA------GCTGCC------
------------------------CCCCTGGATGCT------------------------
------------------------------------------------------------
------------------------------------------------------------
------------------------------------------------------------
------------------------------------------------------------
---------------------------------------------------------[]
>MpMADS4 1199 bp
CGTCAGGTCACTTTCTGCAAACGTCGCAACGGTCTTCTCAAGAAAGCTTACGAACTTTCC
GTTCTCTGCGATGCTGAGGTCGCTCTTATCATCTTCTCCAGCCGCGGCAAGCTCTACGGG
TTCGGCAGC---GCC---GGGACGAACAAAACGCCTGAGCGATACCAAAGATGCTGT---
---TACACTCCT---CAAGATGTTGTT---GTT---------TCT------------GAT
CGC------GAA---------ACACAGGGATGGTATCAGGAAGTGTCCAGGTTGAAGGCA
AAATATGAATCTCTGCAGCGCTCACAAAGG---CACCTGCTAGGAGAAGATCTTGGACCA
CTGAGTGTGAAAGAATTGCAGCACCTAGAAAGACAACTCGAAGTTGCTCTTTCACAAGCA
AGGCAAAGAAAGACA---CAAATAATGATAGAGCAGATGGAAGAGCTTCGCAAAAAGGAA
CGTCAACTTGGGGACATAAACAAGCAGCTTAAGATTAAG---------------------
---CTT---GAAGCC------GAA------GGACAAGGC---------------CCATTC
---AGATGC---ATTCAAGGT---------------------------------------
---TCCTGG---------GAATCT------------GGA---GCCATG------------
GTTGGA------------------AACAAC------------AACTTTTCT---------
---------------------ATG------AACGCACCTCAA------GCTGCT------
------------------------CCCATGGAGTGT------------------------
GAACCCACC------TTACAAATAGGG------TAC------------------------
------CACCACTTTGTTCCY---CCTGAA---GCAAAC------ATTCCG---AGGAGC
------------GTA-------------------------------CTGGCGARASCAAC
---------------------TTCATC---CAGGGG------------------------
------------------------------------------TGG---GTC---CTT[]
>PaAGL62 1199 bp
CGCCAGGTGACCTTCTCCAAAAGGAGAAACGGTCTGCTAAAGAAAGCTTACGAGCTCTCC
ATTTTATGCGATGCCGAGGTCGCTCTCATCATCTTCTCCAGTCGGGGAAAGCTTTATGAG
TTTGGAAGC---GTC---GGTACGAACAAAACGCTTGAGCGATATCAGCGTTGCTGC---
---TACAATCCA---CAAGATGCTAAT---ATA---------TCT------------GAC
CGC------GAA---------ACGCAGGGTTGGTACCAAGAAGTGTCCAAGTTAAAGGCA
AAATATGAATCTCTGCAGCGCTCGCAAAGG---CATCTTCTTGGAGAAGATCTTGGACCA
CTTAGTGTGAAAGAACTGCAACAACTGGAAAGAGAACTTGAAGTAGCTCTCTCTAAAGCA
AGGCAAAGAAAGACA---CAAATTATGATGGAGCAAATGGAAGAACTCCGCAAAAAGGAG
CGTCAACTTGGAGACATAAACAAGCAGTTCAAAAATAAG---------------------
---CTT---GAGGCT------GAA------GGT---------------------GCCTTT
---AGAGGC---CTTCAAGGG---------------------------------------
---TCATGG---------GAATCT------------GGA---GCAGTA------------
GTTGGA------------------AACAAC------------ACTTTCTCT---------
---------------------TTG------CACCCTTCTCAA------TCAGGT------
------------------------CCTATGGACTGT------------------------
GAACCCACC------TTACAAATTGGG------TAC---CAC------------------
------CCACACTTTGTTCCT---CCAGAA---GCTGCC------ATTCCT---AGGACC
------------GTA------------------------------GCTGGCGAGGGCAAC
---------------------TTCATT---CAGGGA------------------------
------------------------------------------TGG---GCC---CTT[]
>CpAGL6a 1199 bp
CGCCAGGTCACCTTCTCTAAGCGGAGAAACGGGCTGCTCAAGAAAGCTTACGAGCTCTCC
GTTCTCTGCGATGCTGAAGTAGCACTTATCATCTTCTCCAGTCGCGGGAAGCTCTACGAG
TTCGGAAGC---GTC---GGTACAATCAAAACGCTCGAGAGGTACCAGCGGTGCTGC---
---TATAATCCA---CAAGATGCAAAT---ACT---------TCT------------GAC
CGG------GAA---------ACGCAGGCCTGGTACCAGGAGGTTTCCAAGTTAAAGGTC
AAATATGAATCTCTACAGCGTTCACAAAGG---CATCTACTTGGAGAAGATCTCGGACCA
CTTAGTGTAAGAGAACTGCAAAACCTTGAAAAGCAACTGGAAGTGGCTTTATCTCAAGCA
AGGCAAAGAAAGACA---CAAATTATGATGGAGCAGATGGAAGAACTCCGTAGAAAGGAA
CGTCAACTTGGAGACATAAACAAGCAACTGAGGAATAAG---------------------
---CTT---GAAGCA---------------GGGCAGGGG---------------GCTCTT
---AGAAGC---ATTCAAGGG---------------------------------------
---CAATGG---------GAATCA------------GGA---GCAATT------------
GTTGGA------------------AACAAC------------ACTTTTTCT---------
---------------------CTC------CACCCATCTCAC------TCCAGC------
------------------------CATATAGAATGT------------------------
GAACCCACC------TTACAGATAGGG------TAC------------------------
------CCACAATTTGTTCCT---CCAGAA---GCAACC------ATTCCA---AGGAGC
------------GCA------------------------------CCAGGTGAGAACAAC
---------------------TTCATG---CGTGGA------------------------
------------------------------------------TGG---GTC---CTT[]
>CsatAGL6b 1199 bp
AGACAAGTGACCTTCTCCAAGAGGAGGAATGGCCTTCTCAAGAAGGCTTACGAGCTCTCG
GTGCTCTGCGATGCTGAGGTGGCATTAATCATCTTCTCCAGCCGCGGCAAACTCTACGAG
TTCGGTAGC---GCT---GGTACACCTAAAACACTTGAGCGATACCAACGTTGTTGT---
---TACACATCT---CAGGACTCCACC---ATT---------GCT------------GAT
CGA------GAA---------ACACAGAGCTGGTATCAGGAAGTATCTAAGTTGAAGGCA
AAATTTGAGTCTCTCCAGCGCTCCCAGAGG---CATTTGCTCGGAGAAGACCTTGGACCA
TTGAGTGTGAAAGAATTGCAACAACTAGAACGCCAACTTGAATCTTCTCTGTCACAAGCC
AGGCAGAGAAAGACA---CAGATTATGCTGGACCAAATGGAAGAACTTCGAAAGAAGGAG
CGCCATCTTGGAGAACTTAATAACCAGCTTAAAAACAAG---------------------
---CTT---GAGACA------GAA------GGAAGC------------------ACATTT
---AGAGCC---ATTCAAGGA---------------------------------------
---TCCTGG---------GAGTCT------------AAT---GGTGGT------------
GTTGGA------------------AACAAT------------GCATTCCCT---------
---------------------TTC------CATCCTTCTCAA------TCCAGC------
------------------------GCCATGGACTGT------------------------
GAACCCACT------CTCCAGATTGGG------TAT------------------------
------CATCACCTTGTTCAA---CCTGAA---ACTGTA------CTTCCA---AGAATT
------------TCG------------------------------GAGGGCGAGAACAAT
---------------------TTCATG---GTGGGT------------------------
------------------------------------------TGG---GTT---CTT[]
>CsatAGL6a 1199 bp
AGACAAGTGACCTTCTCCAAGAGGAGGAATGGGCTTCTCAAGAAGGCCTACGAGCTCTCC
GTTCTCTGTGATGCTGAGGTGGCACTCATTATCTTCTCCAGCCGAGGCAAACTCTACGAG
TTCGGTAGC---GCT---GGTACACCTAAAACACTTGAGCGATACCAACGCTGTTGT---
---TACACATCC---CAGGATTCCACC---ATT---------GCT------------GAT
CGA------GAA---------ACACAGAGCTGGTACCAGGAAGTGTCTAAGTTGAAGGCA
AAATTTGAGTCTCTCCAGCGCTCCCAAAGG---CATTTGCTTGGAGAAGACCTCGGACCA
TTAAGCGTGAAAGAATTGCAACAACTAGAACGCCAACTTGAATCTGCTCTGTCACAAGCC
AGGCAGAGAAAGACA---CAGATTATGCTGGACCAAATGGAAGAACTTCGCAAGAAGGAG
CGTCATCTTGGAGAAATTAATAAGCAGCTTAAAAATAAG---------------------
---CTT---GAGACA------GAA------GGCAGC------------------ACATTT
---AGAGCC---TTTCAAGGA---------------------------------------
---TCCTGG---------GAATCT------------GAT---GGTGTT------------
GTTGGT------------------AGTAAT------------GCATTTCCT---------
---------------------ATC------CATCCTTCTCAA------TCCAGC------
------------------------GCCATGGACTGT------------------------
GAGCCCACT------CTCCAGATTGGA------TAT------------------------
------CATCACCTTGTTCAA---CCTGAA---ACTGCA------CTTCCA---AGGAAT
------------TCA------------------------------GCTGGGGAGAACAAT
---------------------TTCATG---CTGGGT------------------------
------------------------------------------TGG---GTG---CTT[]
>PeAGL6 1199 bp
CGTCAGGTGACCTTCTCAAAGAGGAGGAATGGGTTGTTGAAGAAAGCTTATGAGCTCTCG
GTGCTTTGCGACGTCGAGGTGGCGCTTATCGTGTTTTCGAGCCGAGGGAAGCTCTATGAG
TTTGGGAGT---GCT---GGCACGAGTAAAACACTTGAGCGATACCAGAGATGCTGT---
---TACAGTTCT---CAGGATGGTACC---GTT---------GCC------------GAC
CGG------GAA---------ATGCAGAGCTGGTACCAAGAAGTTTCCAAGTTGAAGGCA
AAATTCGAATCACTGCAACGCTCTCAGAGG---CATTTGCTTGGAGAAGACCTTGGCCCA
TTGAGCATTAAAGAATTGCAACAGTTGGAGGGCCAACTTGAATCTTCTCTTTCCCAAGCT
CGACAAAGAAAGACA---CAAATAATGCTGGATCAGATGGAAGAGCTTCGGAAGAAGGAA
CGCCGTCTTGGAGAAATCAACAAGCAGCTTAAAACAAAG---------------------
---CTT---GAACAA------GAA------GGTGCG------------------AATCTT
---GGAGCC---ATTCAAAGT---------------------------------------
---TCATGG---------GAAGCT------------GAA---GCAGCA------------
GTGGGA------------------AAT---------------TCATACCAA---------
---------------------ATT------CATCTGGGTCAA------TCCAGT------
------------------------GCTATGGACTGT------------------------
GAACCAACT------CTACAAATAGGG------TAT------------------------
------CACCAATTTGTTCAA---CCTGAA---GCTGGC------CTCCCA---AGGAAC
------------ACT------------------------------GGCGGAGAGAATAAT
---------------------TTCATG---CTTGGT------------------------
------------------------------------------TGG---GTT---CTT[]
>BaoAGL6 1199 bp
CGTCAGGTGACCTTCTCAAAGAGGAGGAATGGGTTGTTGAAGAAAGCTTATGAGCTCTCG
GTGCTTTGCGACGTCGAGGTGGCGCTTATCGTGTTTTCGAGCCGAGGGAAGCTCTATGAG
TTTGGGAGT---GCT---GGCACGAGTAAAACACTTGAGCGATACCAGAGATGCTGT---
---TACAGTTCT---CAGGATGGTACC---GTT---------GCC------------GAC
CGG------GAA---------ATGCAGAGCTGGTACCAAGAAGTTTCCAAGTTGAAGGCA
AAATTCGAATCACTGCAACGCTCTCAGAGG---CATTTGCTTGGAGAAGACCTTGGCCCA
TTGAGCATTAAAGAATTGCAACAGTTGGAGGGCCAACTTGAATCTTCTCTTTCCCAAGCT
CGACAAAGAAAGACA---CAAATAATGCTGGATCAGATGGAAGAGCTTCGGAAGAAGGAA
CGCCGTCTTGGAGAAATCAACAAGCAGCTTAAAACAAAG---------------------
---CTT---GAACAA------GAA------GGTGCG------------------AATCTT
---GGAGCC---ATTCAAAGT---------------------------------------
---TCATGG---------GAAGCT------------GAA---GCAGCA------------
GTGGGA------------------AAT---------------TCATACCAA---------
---------------------ATT------CATCTGGGTCAA------TCCAGT------
------------------------GCTATGGACTGT------------------------
GAACCAACT------CTACAAATAGGG------TAT------------------------
------CACCAATTTGTTCAA---CCTGAA---GCTGGC------CTCCCA---AGGAAC
------------ACT------------------------------GGCGGAGAGAATAAT
---------------------TTCATG---CTTGGT------------------------
------------------------------------------TGG---GTT---CTT[]
>NtAGL6a 1199 bp
CGTCAGGTGACTTTCTCAAAGAGAAGGAATGGGTTGTTGAAGAAGGCATACGAGCTTTCG
GTGCTTTGTGATGCCGAGGTGGCGCTTATCGTGTTTTCGAGCCGGGGAAAGCTCTATGAA
TTTGGAAGT---GCT---GGCACGAGTAAAACCCTTGAGCGATACCAGAGATGTTGC---
---TACACTTCT---CAAGATGCTGCC---ATT---------GCT------------GAC
CGT------GAA---------ACACAGAACTGGTGCCATGAAGTGTCCAAGTTGAAGGCA
AAGTTTGAATCGCTGCAACGCTCTCAGAGA---CATTTGCTTGGGGAAGACCTTGGCCCA
TTGAGCATTAAAGAATTGCAACAGTTGGAGCGCCAACTTGAAGCTTCTCTTTCACAGGCT
CGACAACGAAAGACA---CAGATAATGTTGGACCAGATGGAAGAGCTTCGGAGGAAGGAG
CGTCACCTTGGAGAAATCAATAAGCAGCTTAAAATTAAG---------------------
---CTC---GAACAA------GAA------GGTGCG------------------AATCTT
---GGAGCC---ATTCAAAGT---------------------------------------
---TCATGG---------GAAGCT------------GAA---GCAGCC------------
GTGGGA------------------GGAAAT------------TCATACCAA---------
---------------------ATT------CATCTGGGTCAA------TCCAGT------
------------------------GCTATGGACTGT------------------------
GAACCAACT------CTACAAATAGGG------TAT------------------------
------CACCAATTTGTTCAA---CCTGAA---GCTGGC------CTCCCA---AGGAAC
------------ACT------------------------------GGCGGAGAGAATAAT
---------------------TTCATG---CTTGGT------------------------
------------------------------------------TGG---GTT---CTT[]
>NtAGL6b 1199 bp
CGTCAGGTGACTTTCTCAAAGAGAAGGAATGGGTTGTTGAAGAAGGCATACGAGCTTTCG
GTGCTTTGTGATGCCGAGGTGGCGCTTATCGTGTTTTCGAGCCGGGGAAGGCTCTATGAA
TTTGGAAGT---GCT---GGCACGAGTAAAACCCTTGAGCGATACCAGAGATGTTGC---
---TACACTTCT---CAAGATGCTGCC---ATT---------GCT------------GAC
CGT------GAA---------ACACAGAACTGGTGCCATGAAGTGTCCAAGTTGAAGGCA
AAGTTTGAATCGCTGCAACGCTCTCAGAGA---CATTTGCTTGGGGAAGACCTTGGCCCA
TTGAGCATTAAAGAATTGCAACAGTTGGAGCGCCAACTTGAAGCTTCTCTTTCACAGGCT
CGACAACGAAAGACA---CAGATAATGTTGGACCAGATGGAAGAGCTTCGGAGGAAGGAG
CGCCACCTTGGAGAAATCAATAAGCAGCTTAAAATTAAG---------------------
---CTC---GAACAA------GAA------GGTGCG------------------AATCTT
---AGAGCC---ATTCAAGGT---------------------------------------
---TCCTGG---------GAATCT------------GAT---GCAGCG------------
GTTGTA------------------GGAAAT------------GCATACTCC---------
---------------------ATG------CATCCTGGTCAA------TCCAGC------
------------------------GCTATGGACTGT------------------------
GAACCAACT------CTACAGATAGGG------TAT------------------------
------CACCAATTTGTTCAG---CCTGAA---GCCACC------CTTCCA---AGGGCC
------------GCT------------------------------GCTGGAGAGAATAAT
---------------------TTCATG---CTGGGT------------------------
------------------------------------------TGG---GTC---CTT[]
>ApMADS3 1199 bp
AGGCAAGTGACTTTCTCAAAGAGGAGGAATGGGCTACTTAAGAAAGCTTACGAGCTCTCC
GTGCTTTGCGATGCCGAGGTTGCCCTCATTGTTTTCTCGAGCCGCGGCAAGCTTTATGAA
TTTGGCAGC---GCT---GGAACAAGCAAGACGCTTGAACGATACCAGAGATGTTGT---
---TACACTTCT---CAAGATGCCACT---ATT---------GCT------------GAC
CGC------GAA---------AAACAGAATTGGTACCAAGAAGTGGCCAGGTTGAAGGCT
AAATTTGAATCTCTACAGAGTGCCCAAAGG---CATTTGCTTGGAGAAGACCTAGGTCCA
TTGAGTGTGAAAGAATTGCAACAGTTGGAACGCCAACTTGAAGCTTCTCTGTCTCAGGCT
CGGCAAAGAAAGACA---CAGATAATGTTTGACCAGATGGAAGAACTTCGGAAGAAGGAA
CACCATCTTGGAGAAATCAATAAGCAGCTGAAAACTAAG---------------------
---CTC---GAGGCA------GAA------GGTGAG------------------AATCTA
---AGAGCC---ATTCAAGGT---------------------------------------
---TCATGG---------GAATCT------------GAT---GCAACT------------
AATGTC---GGAGGT---------GGAAAT------------GTATTTTCT---------
---------------------ATG------CATCCTTCTCAC------TCAAGT------
------------------------GCCATGGAATGT------------------------
GAACCAACT------CTACAGATTGGG------TAT------------------------
------CATCAGCTTGTCCAA---CCTGAA---GGTTCA------CTCCCA---AGGAAC
------------TCG------------------------------GGCGGAGAGAACAAT
---------------------TTCATG---CTTGGT------------------------
------------------------------------------TGG---GTT---CTC[]
>AOM3 1199 bp
AGGCAGGTGACCTTCTCCAAGAGGAGGAATGGGTTGTTGAAGAAAGCCTACGAGCTGTCA
GTGCTTTGCGATGCTGAGGTGGCGCTTATTATCTTTTCGAGCCGTGGCAAGCTCTATGAA
TTCGGAAGT---GCT---GGAACAAGCAAAACACTTGAGCGATACCAGCGGTGCTGT---
---TACACTTCC---CAAGATGCTGCC---ATT---------GCC------------AGC
CAT------GAA---------ACACAGAGCTGGTACCAAGAAGTTTCCAAGTTGAAGGCA
AAATTTGAGTCCCTGCAGCGTTCCCAAAGA---CATTTACTTGGAGAGGACCTTGGTCCA
TTGAGTGTGAAAGAATTGCAGCAGCTGGAACGACAACTGGAATCTGCTCTGTCACAAGCT
CGGCAAAGAAAGACA---CAGATAATGCTGGACCAGATGGAAGAACTCCGGAAGAAGGAG
CGTCATCTTGGAGAAATCAATAAGCAGCTTAAAGCTAAG---------------------
---CTC---GAAGCT------GAA------GGTGCA------------------AGTTTT
---AGAGCC---ATTCAAGGT---------------------------------------
---TCATGG---------GAATCT------------GAA---GCAGGA------------
GTTGGC------------------GGAAAT------------GCATTTTCT---------
---------------------ATG------CATCCTTCTCAA------TCCAGT------
------------------------GCCATGGACTGT------------------------
GAACCCACT------CTCCAGATTGGG------TAT------------------------
------CACCATCTTGTTCAA---CCTGAA---GCTGCT------CTCCCA---AGGAGC
------------TCT------------------------------GGCGGAGAGAACAAT
---------------------TTCATG---CTTGGT------------------------
------------------------------------------TGG---GTT---CTT[]
>HoAGL6 1199 bp
AGGCAGGTGACGTTCTCCAAGCGGAGGAACGGGCTGCTGAAGAAGGCCTACGAGCTGTCG
GTGCTCTGCGACGCCGAGGTCGCCCTCATCGTCTTCTCCAGCCGCGGCAAGCTCTACGAG
TTCGGCAGC---GCC---GGTACGGGTAAAACACTGGAGCGATACCAACGATGCTGT---
---TACACTTCT---CAAGATGCTAGT---ATT---------GCT------------GAC
CGT------GAA---------GCACAGAGCTGGTACCAAGAAGTCTCCAAATTGAAGGCA
AAATTCGAGTCCCTACAGCGCTCCCAGAGA---CATTTGCTTGGAGAAGACCTTGGTCCA
CTGAGTGTGAAAGAATTGCAACAGTTGGAACGTCAAATGGAATCTGCCCTGTCTCAGGCT
CGGCAAAGAAAGCAGACACAGATAATGCTGGACCAGATGGAAGAACTTCGGAAGAAGGAG
CGTCATCTCGGAGAGATCAATAAACATCTTAAATCTAGG---------------------
---CTC---GAGGCT------GAA------GGCGCG------------------ACATTC
---AGAGCA---ATTCAAGGC---------------------------------------
---TCATGG---------GAGTCT------------ACT---GCAGCA------------
ATTCAA------------------GGAAAT------------GCATTCTCC---------
---------------------GTG------CATCCTTCTCAA------TCCAGG------
------------------------GCCATGGACTGT------------------------
GAACCCACT------CTGCAGATAGGG------TAT------------------------
------CATCATCTTGTTCAA---CCTGAA---GAAGCT------ATCCCA---AGGAAC
------------ACA------------------------------GTCGGGGAGAACAAT
---------------------TTCATG---CTTGGT------------------------
------------------------------------------TGG---GTT---CTT[]
>EgAGL6-1 1199 bp
CGCCAGGTAACCTTCTCCAAGCGCCGCAGCGGCCTGCTCAAGAAGGCCTATGAGCTCTCC
GTCCTCTGCGACGCCGAGATTGCACTCATCATCTTCTCCAGCCGCGGCAAGCTCTACGAG
TTCGGCAGC---GTT---GGCACAAGCAAAACTTTAGAGCGATATCAACGTTGTTGC---
---TATACATCC---CAGGATTCTAAT---TTT---------GCT------------GAT
CAG------GAG---------ACACAGAACTGGTACCAGGAGATGGCGAAGTTGAAGGCA
AAGTTTGAGTCTCTGCAGCGCTCCCAGAGG---CATTTGCTGGGGGAAGACCTTGGACCA
TTGACTGTGAAAGAACTGCAACAACTTGAACGTCAACTTGAGTCTGCTCTGTCACAAGCT
AGGCAAAGAAAGGCT---CAGATAATGCTGGACCAGATGGAAGAACTTCGGAAAAAAGAA
CGCCATCTTGGAGAAATAAATAAGCAGCTTAAGGACAGG---------------------
---CTT---GACGCA------GAA------AGTGCC------------------TCTTTT
---AGAGCC---ATTCAAGGA---------------------------------------
---TCTTGG---------GCTTCT------------GAT---GGAGTA------------
GTAACC------------------AACAAT------------GCATTCTCC---------
---------------------TTG------CAGCCATCTCAA------TCCAAC------
------------------------GACATGGATTGT------------------------
GAACCCACT------CTACAAATAGGG------TTT------------------------
------CCGCAGCTTGTTCCT---CCAGAA---GCAGCC------ATAACG---AGGAAC
------------ACA------------------------------GGCGGAGAGAACAAT
---------------------TTTATG---CTAGGT------------------------
------------------------------------------TGG---GTT---CTT[]
>MuaMADS2 1199 bp
CGGCAGGTGACCTTCTCCAAGAGGAGGAATGGGCTGCTCAAGAAGGCGTACGAGTTGTCC
GTCCTCTGCGACGCCGAGGTCGCGCTCATCATCTTCTCCAGCCGTGGCAAGCTCTACGAG
TTCGGCAGC---GTT---AGAATGAGCAAAACATTGGAGCGATATCAACATTGGTGT---
---TATGCATCC---CAAGATCCTAAT---GTC---------GTT------------AAT
CGC------GACAAT------GCTCAGAACTGGTGCCAAGAAATGTCCAAGTTGAAGGCA
AAGTTCGAGTCCCTCCAACGCTCCCAGAGG---CATTTGCTGGGGGAAGACCTTGGTCCT
CTGAGTGTGAAAGAACTGCAACAATTGGAAAGACAACTCGAGTCTGCACTCTCACAGGCC
AGGCAAAGAAAGAGT---CAGTTGATCCTGGAGCAGATGGAAGAACTTCGTAAGAAAGAG
CGCCATCTTGGGGAGATAAACAAGCAGCTTAGAGACCAG---------------------
---ATT---GAGGTA------GAA------GGTGCC------------------ACCTTG
---AAAGCC---TTTCAGGGC---------------------------------------
---TCATGG---------TGTTCA------------GAT---GCAATG------------
ATAGGA------------------AGCAAT------------GCATTTGCT---------
---------------------GCA------CAGCCATCACAC------TCCGCC------
------------------------GGCATGGACCGC------------------------
GAACCGATG------CTTCGTATAGGG------TAT------------------------
------CACCAGTTTGTTCCT---GCTGAT---GCTGCG------ATTCCC---AGGAAC
------------CCA------------------------------ATTGGGGAGAACAAT
---------------------TTCATG---CTGGAA------------------------
------------------------------------------TGG---GTT---CCC[]
>OsMADS17 1199 bp
CGGCAGGTCACCTTCTCCAAGCGCCGCAACGGCCTCCTCAAGAAGGCGTACGAGCTCTCC
GTGCTCTGCGACGCGGAGGTGGCGCTCATCATCTTCTCCAGCCGCGGCAAGCTGTACGAA
TTCGGTAGC---GCC---GGAATAAACAAGACATTGGAAAAGTACAATAGTTGCTGT---
---TACAACGCT---CAAGGTTCAAAT---AGT---------GCT------------CTT
GCTGGTGGTGAA---------CATCAGAGCTGGTACCAAGAGATGTCAAGGCTCAAGACT
AAGCTTGAATGTCTCCAACGCTCTCAGAGG---CACATGCTTGGTGAAGATCTTGGACCA
TTGAGCATAAAGGAACTGCAGCAGCTGGAGAAGCAACTTGAGTACTCACTGTCACAGGCT
CGACAACGAAAGACA---CAAATCATGATGGAGCAGGTCGACGATCTTCGCCGGAAGGAA
CGCCAGCTTGGAGAGCTCAATAAGCAACTGAAAAACAAG---------------------
---CTA---GAAGCT------GAA------GCCGAT---------AGCAGC---AACTGC
---AGATCA---GCCATCCAGGAT------------------------------------
---TCCTGG---------GTCCAT------------GGC---ACCGTC------------
GTCAGT------------------GGCGGCAGAGTG------CTGAATGCT---------
---------------------CAA------CCACCACCA---------------------
------------------------GATATTGACTGT------------------------
GAGCCTACT------CTGCAAATTGGG------TAC------------------------
------TATCAATTTGTCCGT---CCTGAG---GCGGCC------AATCCA---AGAAGC
---AAT------GGA------------------GGAGGAGGG---GATCAGAACAACAAC
---------------------TTTGTG---ATGGGA------------------------
------------------------------------------TGG---CCC---CTC[]
>LpMADS4 1199 bp
CGGCAGGTCACCTTCTCCAAGCGCCGCAACGGCCTCCTCAAGAAGGCCTACGAGCTGTCC
GTGCTCTGCGACGCCGAGGTCGCGCTCATCATCTTCTCCAGCCGCGGCAAGCTCTACGAG
TTCGGCAGC---GCA---GGCACAACGAAGACATTAGAAAGATACCAACACTGCTGC---
---TACAATGCT---CAAGATTCCAGT---AGT---------GCA------------CTA
TCT------GAA---------ACTCAGAGCTGGTACCAGGAAATGTCAAAGCTGAAGGCA
AAATTCGAAGCTTTGCAGCGCACTCAGAGA---CACTTGCTTGGTGAAGACCTTGGACCG
CTCAGCGTGAAAGAACTGCAGCAGCTGGAGAAACAGCTAGAATGTTCTCTGTCACAAGCC
AGACAGCGAAAGACA---CAACTTATGATGGAGCAAGTGGAGGAGCTTCGCAGGAAGGAG
CGTCAGTTGGGAGAAATCAATAGGCAACTCAAGCACAAG---------------------
---CTG---GACGCT------GAA------GGCAGC---------AGCAGCAACAGCTTC
---AGGGCG---ATGCAACAGATC------------------------------------
---ACCTGG---------GCTGCC------------GGC---ACCGTC------------
GTCGAT------------------GAAGGCGCCGGC------GCATATCAC---ATGCAC
CACCAG---------------CAG------CAGCCTAATCAC------TCCGCT------
------------------------GCTATGGACTGT------------------------
GAACCCACT------CTGCAAATTGGG------TAT------------------------
CCT---CATCAGTTTGCGGCG---GCTGAACAGGCAGCCAACAATATTCCG---AGGAGC
------------AGC---------------------GCTCCT---GGAGGGGAGAACAAC
---------------------TTCATG---CTGGGC------------------------
------------------------------------------TGG---GTT---CTT[]
>PaMADS1 1199 bp
CGGCAGGTCACATTCTCCAAGCGCCGCAATGGCCTCCTCAAGAAGGCGTACGAGCTGTCC
GTGCTCTGCGACGCCGAGGTCGCGCTCATCATCTTCTCCAGCCGCGGCAAGCTCTACGAG
TTCGGCAGC---GCA---GGCACAACTAAGACATTAGAAAGATACCAACATTGCTGT---
---TACAATGCC---CAAGATTCAAAT---AGT---------GCA------------CTG
TCT------GAA---------ACTCAGAGCTGGTACCAGGAAATGTCAAAGCTGAAGGCA
AAATTCGAAGCTTTGCAGCGCACTCAGAGA---CATCTGCTTGGGGAGGACCTTGGACCA
CTTAGCGTGAAAGAACTGCAGCAGCTGGAGAAACAGCTAGAATGTTCTCTGTCACAAGCC
AGACAGCGAAAGACA---CAGCTTATGGTGGAGCAAGTGGAGGAACTTCGCAGGAAGGAG
CGTCAGCTGGGAGAAATCAACAGGCAGCTCAAGCACAAG---------------------
---CTC---GACGCT------GAA------GGCAGC---------AGCAGCAACAACTAC
---AGGGCC---ATGCAGCAGCTC------------------------------------
---ACCTGG---------GCTGCT------------GGC---ACCGTC------------
GTCGAT------------------GAAGGCGCCGCC------GCATATCAC---ATGCAG
CATCAACAGCAG---------CAG------CAACCTAATCAC------TCCGCT------
------------------------GCTATGGACTGT------------------------
GAACCCACT------CTGCAAATTGGG------TAT------------------------
CCG---CATCAGTTTGCGGCT---CCTGAGCAGGCAGCTAATAATATTCCA---AGGAGC
------------AGC---------------------GGCCAA---GGAGGGGAGAACAAC
---------------------TTCATG---CTGGGG------------------------
------------------------------------------TGG---GTT---CTT[]
>HvAGL6 1199 bp
CGGCAGGTCACCTTCTCCAAGCGCCGCAACGGCCTCCTCAAGAAGGCCTACGAGCTCTCC
GTGCTCTGCGACGCCGAGGTGGCGCTCATCATCTTCTCCAGCCGCGGCAAGCTCTACGAG
TTCGGCAGC---GCC---GGCACAACAAAAACATTGGAGAGGTACCAACACTGCTGC---
---TATAATGCT---CAAGATTCCAAT---GGT---------GCA------------CTA
TCT------GAA---------ACTCAGAGCTGGTACCAGGAAATGTCAAAGCTAAAGGCA
AAATTTGAAGCTTTGCAGCGAACTCAGAGA---CACTTGCTTGGGGAGGACCTTGGACCG
CTAAGCGTGAAAGAACTGCAGCAGCTGGAGAAACAGCTAGAATGTTCACTGTCACAGGCC
AGACAGCGAAAGACG---CAACTTATGATGGAGCAGGTGGAGGAACTTCGCAGGAAGGAG
CGTCAGCTGGGAGACATCAACAGGCAACTCAAGCACAAG---------------------
---CTC---GACGCT------GAA------GGCAGC---------AACAGCAACAACTAC
---AGGACC---ATGCAGCAGATC------------------------------------
---ACCTGG---------GCTGCC------------GGC---ACCGTC------------
GTCGAT------------------GAAGGCGCCGCC------GCATATCAC---ATGCAG
CAGCAGCAGCAGCAGCAGCAGCAG------CACCCTAATCAT------TCCGCT------
------------------------GCGATGGACTGT------------------------
GAACCCACT------CTGCAAATTGGG------TAC------------------------
CCTCATCATCAGTTCGCGGCT---CCTGATCAGGTAGCCAATAATATTCCA---CGGAGC
------------AGC---------------------GCCCCC---GGAGGGGAGAACAAC
---------------------TTCATG---CTGGGG------------------------
------------------------------------------TGG---GTT---CTT[]
>TaAGL37 1199 bp
CGGCAGGTCACCTTCTCCAAGCGCCGCAACGGCCTGCTCAAGAAGGCCTACGAGCTCTCC
GTGCTCTGCGACGCCGAGGTGGCGCTTATCATCTTCTCCAGCCGCGGCAAGCTCTACGAG
TTCGGCAGC---GCC---GGCACAACAAAAACATTGGAAAGATACCAACACTGCTGC---
---TATAATGCT---CAAGATTCCAAT---GGC---------GCA------------CTA
TCT------GAA---------ACTCAGAGCTGGTACCAGGAAATGTCAAAGCTAAAGGCA
AAATTCGAAGCTTTGCAGCGAACTCAGAGA---CACTTGCTTGGGGAGGACCTAGGACCG
CTCAGCGTGAAAGAACTGCAGCAGCTGGAGAAACAGCTAGAATGTTCTCTGTCACTGGCC
AGACAGCGAAAGACA---CAACTTATGATGGAGCAGGTGGAGGAACTTCGGAGGAAGGAG
CGTCAGCTGGGAGACATCAACAGGCAACTCAAGCACAAG---------------------
---CTC---GACGCT------GAA------GGCAGC---------AACAGCAACAACTAC
---AGGGCC---ATGCAGCAGATC------------------------------------
---ACCTGG---------GCTGCC------------GGC---ACCGTC------------
GTGGAT------------------GAAGGCGCCGCC------GCATATCAC---ATGCAG
CAGCAGCAGCAG---------CAG------CACCCTAATCAT------TCCGCT------
------------------------GCTATGGACTGT------------------------
GAACCCACT------CTGCGAATTGGG------TAC------------------------
CCT---CATCAGTTCGCGGCT---CCTGATCAGGCAGCCAATAATATTCCA---CGGAGC
------------AGC---------------------GCCCCC---GGAGGGGAGAACGAC
---------------------TTCATG---CTGGGG------------------------
------------------------------------------TGG---GTT---CTC[]
>TaMADS12 1199 bp
CGGCAGGTCACCTTCTCCAAGCGCCGCAACGGCCTGCTCAAGAAGGCCTACGAGCTCTCC
GTGCTCTGCGACGCCGAGGTGGCGCTCATCATCTTCTCCAGCCGCGGCAAGCTCTACGAG
TTCGGCAGC---GCC---GGCACAACAAAAACATTGGAAAGATACCAACACTGCTGC---
---TATAATGCT---CAAGATTCCAAT---GGG---------GCA------------CTA
TCT------GAA---------ACTCAGAGCTGGTACCAGGAAATGTCAAAGCTAAAGGCA
AAATTCGAAGCGTTGCAGCGAACTCAGAGA---CACTTGCTTGGGGAGGACCTTGGACCG
CTCAGCGTGAAAGAACTGCAGCAGCTGGAGAAACAGCTAGAATGTTCTCTGTCACTGGCC
AGACAGCGAAAGACA---CAACTTATGATGGAGCAGGTGGAGGAACTTTGCAGGAAGGAG
CGTCAGCTGGGAGACATCAACAGGCAACTCAAGCACAAG---------------------
---CTC---GATGCT------GAA------GGCAGC---------AACAGCAACAACTAC
---AAGGCC---ATGCAGCAGATC------------------------------------
---TCCTGG---------GCTGCC------------GGC---ACCGTC------------
GTGGAC------------------GAGGGCGCCGCC------GCATATCAC---ATGCAG
CAGCATCAG------------CAA------CACCCTAATCAT------TCCGCT------
------------------------GCTATGGACTGT------------------------
GAACCCACT------CTGCAAATTGGG------TAC------------------------
CCT---CATCAGTTCGCGGCT---CCTGATCAGGCAGCCAATAATATTCCA---CGGAGC
------------AGC---------------------GGCCCC---GGAGGGGAGAACAAC
---------------------TTCATG---CTCGGG------------------------
------------------------------------------TGG---GTT---CTT[]
>DlMADS17 1199 bp
CGGCAGGTCACCTTCTCCAAGCGCCGCAACGGCCTCCTCAAGAAGGCCTACGAGCTGTCG
GTGCTCTGCGACGCCGAGGTCGCGCTCATCATCTTCTCCAGCCGCGGCAAGCTCTACGAG
TTCGGCAGC---GCC---GGCATAAGTAAGACATTAGAAAGATATCAACACTGCTGC---
---TACAATGCT---CAGGAC---AAC---AAT---------GCA------------CTG
TCT------GAA---------ACTCAGATCTGGTACCAGGAAATGTCGAAGCTAAGGGCA
AAATTCGAAGCTTTGCAGCGCACTCAGAGG---CATTTACTCGGGGAGGATCTTGGACCG
CTCAGCGTAAAAGAACTGCAGCAGCTGGAGAAACAGCTAGAATGTGCTCTGTCACAGGCA
AGACAGCGAAAGACA---CAACTTATGATGGAGCAAGTGGAGGAACTTCGCAAGAAGGAG
CGTCAGTTGGGAGAAATTAACAGGCAACTCAAGCACAAG---------------------
---CTC---GAGGCT------GAA------GGTAGC---------------AGCAACTAT
---AGAGCC---ATGCATCGGGCC------------------------------------
---TCCTGG---------GCTCCT------------GGC---ACCGTC------------
GTGGAT------------------GAAGGCGCC---------GCATATCAT------GAG
---------------------CAG------CAGCCTCCTCAC------TCCGCT------
------------------------GCTCTGGACTGT------------------------
GAACCACCCACT---CTGCAAATTGGG------TAT------------------------
CCG---CACCAATTTATGCCT---CCTGAG---GCGGCCAAC---ATTCCA---AGAAGC
------------GCC---------------------CCAGCC---GGAGGGGAGAACAAC
---------------------TTCATG---CTGGGG------------------------
------------------------------------------TGG---GTT---CTT[]
>ZAG3 1199 bp
CGCCAGGTCACCTTCTCCAAGCGCCGCAACGGCCTGCTCAAGAAGGCCTACGAGCTCTCC
GTGCTCTGCGACGCCGAGGTCGCGCTCATCATCTTCTCCAGCCGCGGCAAGCTCTACGAG
TTCGGCAGC---GCC---GGCATAACAAAAACTTTAGAAAGGTACCAACATTGCTGC---
---TACAATGCT---CAAGATTCCAAT---GGC---------GCA------------CTC
TCT------GAA---------ACTCAGAGCTGGTACCAGGAAATGTCAAAACTGAGGGCA
AAATTCGAGGCCTTGCAGCGCACTCAGAGG---CACTTGCTTGGGGAGGAACTTGGCCCA
CTGAGTGTGAAGGAGTTGCAGCAGCTAGAGAAACAGCTCGAATGTGCTTTGTCACAGGCA
AGACAGAGAAAGACA---CAACTTATGATGGAGCAAGTGGAAGAGCTCCGCAGAAAGGAG
CGACACCTGGGAGAAATGAACAGGCAACTCAAACACAAG---------------------
---CTT---GAAGCT------GAA------GGTTGT---------------AGCAACTAC
---AGAACC---CTGCAGCATGCAGCC---------------------------------
---TGGCCA---------GCTCCC------------GGC---AGCACC------------
ATGGTG------------------GAGCATGACGGCGCC---ACCTATCATGTG------
---------------------CAT---CCAACAACTGCTCAA------TCGGTT------
------------------------GCAATGGACTGT------------------------
GAACCCACT------CTGCAAATCGGG------TAC---------------------CCT
CCTCATCACCAGTTTCTGCCT---TCCGAG---GCAGCCAATAATATCCCA---AGGAGC
------------CCC---------------------CCT------GGAGGCGAGAACAAC
---------------------TTCATG---CTGGGATGGGTTCTTTGA------------
---------------------------------------------------------[]
>ZAG5 1199 bp
CGCCAGGTCACCTTCTCCAAGCGCCGCAACGGCCTGCTCAAGAAGGCCTACGAGCTCTCC
GTGCTCTGCGACGCCGAGGTCGCGCTCATCATCTTCTCCGGCCGCGGCAAGCTCTACGAG
TTCGGCAGC---GCC---GGCGTAACTAAAACTTTAGAAAGGTATCAACATTGCTGC---
---TACAATGCT---CAAGATTCCAAC---AATAGT------GCA------------CTC
TCT------GAA---------TCTCAGAGCTGGTACCAGGAAATGTCAAAACTGAGGGCA
AAATTCGAGGCCTTGCAGCGCACTCAGAGG---CACTTGCTTGGCGAGGACCTTGGGCCA
CTGAGTGTGAAGGAATTGCAGCAGCTAGAGAAACAGCTAGAATGTGCTTTGTCACAGGCA
AGACAGAGAAAGACG---CAAGTTATGATGGAGCAAGTGGAAGAGCTTCGCAGAACGGAG
CGTCACCTGGGAGAAATGAACAGGCAACTCAAACACAAG---------------------
---CTC---GAAGCT------GAA------GGCTGT---------------AGCAACTAC
---ACAACC---TTGCAGCATGCCGCC---------------------------------
---TGCTGG---CCA---GCTCCC------------GGCGGCACCATC------------
GTGGAGCAT---------------GACGGCGCC---------ACCTATCAAGTG------
---------------------CAT------CCGCCTGCCCAC------TCAGTT------
------------------------GCTATGGACTGT------------------------
GAACCCACT------CTGCAAATCGGG------TAC------------------------
CCTCATCACCAGTTTCCGCCC---CCTGAG---GCAGTCAATAATATCCCA---AGGAGC
------------------------------------GCCGCC---ACAGGCGAGAACAAC
---------------------TTCATG---CTGGGA------------------------
------------------------------------------TGG---GTT---CTT[]
>OsMADS6 1199 bp
AGGCAGGTCACCTTCTCCAAGCGCCGCAACGGCCTCCTCAAGAAGGCCTACGAGCTGTCC
GTTCTCTGCGACGCCGAGGTCGCGCTCATCATCTTCTCCAGCCGCGGCAAGCTCTACGAG
TTCGGCAGC---GCC---GGCATAACAAAGACTTTAGAAAGGTACCAACATTGTTGC---
---TACAATGCT---CAAGATTCCAAC---AAT---------GCA------------CTT
TCT------GAA---------ACTCAGAGTTGGTACCATGAAATGTCAAAGTTGAAAGCA
AAATTTGAAGCTTTGCAGCGCACTCAAAGG---CACTTGCTTGGGGAGGATCTTGGACCA
CTCAGCGTCAAAGAATTGCAGCAGCTGGAGAAACAGCTTGAATGTGCACTATCACAGGCG
AGACAGAGAAAGACG---CAACTGATGATGGAACAGGTGGAGGAACTTCGCAGAAAGGAG
CGTCAGCTGGGTGAAATTAATAGGCAACTCAAGCACAAG---------------------
---CTC---GAGGTT------GAA------GGTTCC------------ACCAGCAACTAC
---AGAGCC---ATGCAGCAAGCC------------------------------------
---TCCTGG---------GCTCAG------------GGC---GCCGTG------------
GTGGAG------------------AATGGCGCC---------GCATAC---GTG------
---------------------CAG------CCGCCGCCACAC------TCCGCG------
------------------------GCCATGGACTCT------------------------
GAACCCACC------TTGCAAATTGGG------TAT------------------------
CCT---CATCAATTTGTGCCT---GCTGAA---GCA---AACACTATTCAG---AGGAGC
ACT---------GCC---------------------CCTGCA---GGTGCAGAGAACAAC
---------------------TTCATG---CTGGGA------------------------
------------------------------------------TGG---GTT---CTT[]
>RbAGL6 1199 bp
-------------------------------------------------ATGAAATGTCG
GTGYTGTGTGATGCTGAAGTTGGTCTTATCATCTTCTCCGCCCGTGGGAAGCTCTATGAG
TTTGCAAGC---GCTGGTGGTATGAGCCGAACTCTAGAACGATACCATAAAAATTCT---
---TTCAGCAAC---CAGGATAGCAAT---CTT---------GCTATT---------GAT
CGT------GAA---------ACCCAGAGCTGGTACCAGGAAGTTTCAAAGCTGAAGGCA
AAATATGAATCACTTCAGCGCTCACAGAGG---CATTTGCTGGGAGAAGATCTTGGACCA
CTTAATGTCAAAGAGTTGCAAAACCTTGAGAAACAACTTGAAGGAGCTCTTGCACAAGCT
AGGAGCAGAAAGACT---CAAATAATGTTAGAACAAATGGAAGCACTTCGCAGAAAGGAG
CGTGAGCTAGGAGATATGAACAAGCAACTCAAAAATAAG------------------TAT
CAGCTT---GAGGCG------GAA------GGCCAA---------------GGTTCACTT
---AGAGCC---ATGCAAGGC---------------------------------------
---TCATGG---------GAATCC------------AAT---GCACTA------------
---------------------------AAC------------AATTATTCT---------
---------------------GGG------CATCCTTCTCAC------TCCAGT------
------------------------TCAATGGATTGC------------------------
GAACCCACC------TTGCAAATTGGG------TAT------------------------
------CACCAATATGTTTCG---GCTGATGGAGGT---CCA---ATCCAG---AGGAAC
------------AAT------------------------------GCTGGGGAGAATAAC
---------------------TTCATC---CAAGGA------------------------
------------------------------------------TGG---GAG---CTG[]
>AvAGL6 1199 bp
-------------------------------------------------ATGAACTCTCT
GTCTTATGTGATGCTGAAGTTGGTCTCATCATTTTCTCTAGCCGTGGCAAGCTTTATGAG
TTCGCTAGT---GCT---GGTATGAGTAGAACCCTTGAGCGATACCAAAGAAGCTCA---
---TATAACTCT---CAGGATGGCACT---CTT---------GCTGTTGCA------GAT
CGT------GAA---------ACACAGGGCTGGTACCAAGAAGTTTCAAAGCTGAAGGCA
AAATATGAATCTTTGCAGCGCTCCCAAAGA---CATTTGCTTGGAGAAGATCTTGGACCA
CTTAGTGTCAAGGAGTTGCATAACCTTGAGAAGCAGCTTGAAGGAGCTCTTGCACAAGCC
AGGCAAAGGAAGACA---CAAGTAATGATGGAACAAATGGAGGACCTCCGCAGAAAGGAG
CGTCATCTTGGAGATATAAACAAGCAACTCAAAAATAAG------------------TAT
CAGCTT---GACGCA------GAA------GGGCAA---------------GCTCCATAT
---CGAGCC---CTTCAAGGC---------------------------------------
---TCATGG---------GAATCT------------AAT---GCATTA------------
GTTGCA------------------AGCAAC------------AATTTTTCC---------
---------------------ATG------CACGCTTCTCAA------TCAAGT------
------------------------TCCATGGACTGT------------------------
GAGCCGACC------TTGCAGATTGGG------TAT------------------------
------CACCAATTTGTTTCA---CCTGAAGGAGGA---ACTTCTATCCCA---AGGACT
------------TCT------------------------------GCTGGGGAGAACAAC
---AACAACAATAACAACAACTTCACC---CAGGGT------------------------
------------------------------------------TGG---GCC---CTC[]
>PtAGL6a 1199 bp
CGTCAAGTAACTTTCTCCAAAAGAAGAAATGGTTTGCTCAAAAAAGCTTATGAACTCTCT
CTTCTTTGTGATGCTGAGGTTGCTCTTATCATCTTCTCTAGCCGTGGCAAGCTTTTTGAG
TTTTGTAGCAGCACT---GACATTAACAAGACCCTCCAGCGGTACCAGCAATGTTGC---
---TACAGCACA---GAAGGCACCAAT---ATT---------CCT------------GAG
GAA------GGG---------TCACAGACCTTATACCAAGAGGTCTCAAGGTTAAGGGCA
AGATGTGAGAGTCTTCAGCGCTCTCAAAGG---AATTTTCTTGGAGAAGAACTTGAACCA
CTTACGGTGAAAGAGTTGAAGAAGATTGAGAAACAGCTGGACAAAACTCTTTCAGAAGCT
AGGCAAAGGAAGACG---CAACTGATGTTTGATAGGGTGGAAGAGTTACGCAAAAG----
------------------------------------------------------------
------------------------------------------------------------
------------------------------------------------------------
------------------------------------------------------------
------------------------------------------------------------
------------------------------------------------------------
------------------------G-----------------------------------
------------------------------------------------------------
------------------------------------------------------------
------------------------------------------------------------
------------------------------------------------------------
---------------------------------------------------------[]
>CrAGL6 1199 bp
CGACAAGCTACTTTCGCTAAGAGAAGAGATGGTTTGCTCAAGAAAGCTTATGAGCTTTCT
CTGCTTTGTGATGCTGAAGTGGCTCTCATCATCTTCTCTAGCCATGGCATGCTCTTTGAA
TTTGGCAGCAATTTC---GGTATGGCGAAAATCCTTGAACGATACAGGCAATACTGC---
---TACACCTCT---CAAGAACCCATC---GAC---------ATAAAT---------CAA
CTG------GAA---------CCAGAGGCATTATTCCGTGAGATCTTAAGGTTAAGAGCT
TTACGTGAGTCTCTCGAGCGCTCTCAAAGG---CATTTTCTGGGAGAAGATCTCGGAACA
CTTGGAGTGAAAGAGCTGCAAAAGCTTGAGAAACAACTTGACAAAACACTCTCACTGTCT
AGACAACGAAAGACG---GATTTAATGCGACAACACTTGGAAACCCTTCAGAAAAAGGCG
CATGATCTTGAAGAAGAAAATAAGCAGCTCAAATTTAAG---------------------
---CTG---GAGGAA---------------------------------------------
------GCA---ATTCGAGCA---------------------------------------
---TCAGGA---------GCAGAT------------CCT---AATATA------------
GCAGTG------------------ATCACTAAT---------CACCTCAGG---------
---------------------GTG------CACCCTGCGCAA------CAAATG------
------------------------GGGTATAATGCC---------------------CAT
GATAGAGCA---------AATATTGGA------------------------------GCA
------GCAAGTGACTTC---------------------------GTTAGC---GGAGCC
------------------------------------------------------------
---------------------ATTAGT---CCTGCT------------------------
------------------------------CAGGGA------TGG---------CTT[]
>VvAGL6a 1199 bp
CGCCAAGTCACCTTCTCCAAACGGAGAAATGGACTGCTGAAGAAAGCCTACGAGCTTTCT
GTGCTCTGCGATGCTGAGGTCTGTCTCATCATCTTCTCTAGCCGTGGGAAGCTTTTCGAG
TTCGGAAGC---TCT---GGCATGACCAAAACCATTGAGCGATACCGAAGATGTTGT---
---TACGCCTCA---AGAGATAACAAT---GAC---------GCT------------GAG
CAT------GAT---------AGACAGATTGGGCACGAAGAGTATTCAAAGTTAAAGGCC
AAATATGAATCTCTTATGGACTCACAGAGG---CATTTGCTTGGAGAGGATCTTGGGCTG
CTTAGTATCAAAGAGTTGCAAAATCTTGAGAAAATGCTCGAGGGAACTCTCTCTCAAGCA
AGACAACGAAAGGCA---CAAATGATGTTAAAACAAATGGACGAACTGAAAAAAAAGGAG
CATGATCTTGAAGAGATGAATAAACAGCTCACATCGAAG---------------------
---CTT---GAGGAA------CTT------GAAGAA------------------TGTGTT
---CGAGTT---ATTGAAGCT---------------------------------------
---TCATGG---------GATTCT------------GGC---ACAGTA------------
GCTGGC------------------AACGAC------------AACCTCAAC---------
---------------------ATG------CACATCTCTCAC------CCAACC------
------------------------AAATTCAACCTC---------------AAC---CCC
AACCCCAAC------CCAGCCTACCAA------TGGGGT------------------TCC
------ACGATTTGTTCC------ACCGGAAGG------AGCAGCTATAGC---AGGAAT
------------GTA------------------------------GGCAATGCCCGG---
---------------------ACAGAT---TATGAT------AGAGCA------------
---AATGGAAGACCTCCGCAAAAAGGAGCGTCAGCT------TGG---AGA---CCT[]
>RgAGL6a 1199 bp
CGTCAGGTAACATTCTCAAAACGAAGGAACGGCTTGCTCAAGAAAGCTTACGAGCTTTCT
TTGCTGTGCGATGCTGAGGTCGCTCTTATCATCTTCTCTAGCCGTGGCAAACTTTCCGAA
TTCGGAAGC---TCA---AGCATAAGCCAAACCATTGAGCAGTACCGCCAATACTGT---
---CAT---------CAACACAACAGT------------------------------GAG
CAA------AAA---------TCAGAGTCATTCTACCNAGAGCTCACACTGTTGAAGACC
AAATACGAGTCCCTTCAACACTCACAAAGG---CAC------------------------
------------------------------------------------------------
------------------------------------------------------------
------------------------------------------------------------
------------------------------------------------------------
------------------------------------------------------------
------------------------------------------------------------
------------------------------------------------------------
------------------------------------------------------------
------------------------------------------------------------
------------------------------------------------------------
------------------------------------------------------------
------------------------------------------------------------
------------------------------------------------------------
---------------------------------------------------------[]
>SzAGL6a 1199 bp
CGACAGGTGACGTTCTGCAAACGAAGGAATGGTTTGCTCAAGAAGGCTTACGAGCTTTCT
CTTCTCTGCGATGCCGAGGTCGCTCTCATCATCTTCTCTAGCCGCGGCAAGCTCTCCGAG
TTCGGAAGT---TCA---AGCATAAGCCAAACAATTGAGCTGTACAGGCAATCCTGT---
---TACACACCT---CAAGACAACAGT------------------------------GAG
CAA------GAA---------ACACAGTCTTCCTACCAAGAGCTCACAAAGTTACAGGCC
CAATATGAATCACTTCAGCACTCACACAGG---CACTTGCAAGGAGAAGATCTTGAACCA
CTGAATGTGGATGAGTTGCAAAATCTTGAGAAACAACTTGATCGGGCAATGGCAAAAGCA
AGAGAAAAGAAGACA---CAGATGATGTTGGAACGAATGGAAGCATTACGCATTAAGGAG
CATGATCTTGAAGAGAGAAATAAGCAGCTCAAAGCAAAG---------------------
---CTT---GAGGAA------GAC------GAGGAA------------------CAAGTT
---CTAGCT---ATTCGAAGT------ATT------------------------------
---CAGTGG---------GCTAAT------------------GCTGTG------------
GTGGGT------------------AACAAT------------GGAATTCAG---------
---------------------GTG------CAATCTTCACAT------TCTAAT------
------------------------CCTATCGTGCCT------------------------
GAA---ACT------TCACAGATTGGG------AAT------------------------
------AGATTTGCTCTG------CCCAGAAGAGGC------AAT---------------
------------------------------------------------------------
------------------------------------------------------------
---------------------------------------------------------[]
>AcAGL6a 1199 bp
---------------------------ATTGGATTTTTGAAGAAGGCTTACGAGCTCTCT
CTTCTGTGCGATGCTGATGTAGCTCTCATCATCTTCTCTAGCCGCGGCAAGCTCTCCGAG
TTCGGTAGT---TCC---AGCATAAGCCAAACAATTGAGCGGTACAGGCAGTACTGT---
---TACACACCT---CAAGACAACAGT------------------------------GAG
CAC------GAA---------CAACAGTATTCCTATCAAGTGCTCACAAAGTTACAGGCC
AAATATGAATCACTTCAGCACTTACAAAGG---CACTTGCAAGGAGAAGATCTTGGATCA
CTGGGTGTGGATGAGTTGCAAAATCTTGAGAAGCAACTTGACCGGGCACTGGTAAAAGCA
AGAGAAAAGAAGACG---CAGCTGATGTTAGAACGAATGGAAGCATTACGCGTCAAGGAG
CATGACCTTGAAGAGAGAAATAAGCAGCCCAAAGCAAAG---------------------
---CTT---GAGGAA------GTA------GAAGAA------------------CGCGTT
---AGAGCT---ATTCGAAGT------TTA------------------------------
---CAGTGT---------GATATT------------------GCTGCA------------
GTGGGC------------------AACAAT------------GGAATTTGG---------
---------------------GTG------CAAACTTCACAG------TTCAAT------
------------------------CCTATTGAGCCT------------------------
GAA---ACT------TTGCAGATCGGG------AAT------------------------
------AGGCTTGTTCCG------CCA---GAAGCA---GCAATTGACGAG---ACAACT
------------GTG------------------------------GCTGAAGATAGC---
---------------------TGTAAC---CTTCCC------------------------
------------------------------CATGCA------TGG---------CTT[]
>HpAGL6 1199 bp
CGGCAGGTCACCTTCTCGAAACGTCGAAACGGTTTGCTTAAAAAAGCATACGAACTATCC
GTCCTCTGCGATGCCGAAGTTGGCCTCATCATCTTCTCCAGCCGCGACAAACTCTACGAG
TTTGGCAGC---GTC---GGTGTCATGAAAACCCTTGAACGTTATCAACGTTGCTGC---
---TTTAATCCT---CAAGACAACAAC---AAT------------------------GAA
CGT------GAA---------ACACAGAGTTGGTATCAAGAGGTTTCCAAGTTAAAAGCC
AAGTTCGAATCGCTTCAGCGCACACAAAGA---CATTTACTTGGGGAAGATCTTGGACCA
CTTAGTGTCAAGGAACTACATAATCTTGAAAAACAACTAGAAGGTGCTCTTACTCAAGCT
AGACAAAGAAAGACA---CAAATCTTGGTAGAACAGATGGAAGAGCTTCGCCGCAAGGAA
CGCGAACTTGGAGACATAAACAAGCATCTAAGGATCAAAGTCTCGCACGAG---ATGACA
ACGTTT---GAGACA------GAT---CAAGGTCAG------------------GGCTAT
---AGGGCA---CAACTTCCA------------TGC------------------------
---CCATGG---------AACTCT------------GGT---GTATCT------------
CCTGGT------------------AACAACAAC---------ACATTCCCA---------
---------------------ATG------CACCAATCTCAC------TCCAAT------
------------------------CCTATGGATTGT---------------CAA---CAA
GAACCCATC------TTGCAAATAGGG------TAT------------------------
------AACCAGTTTATG------CATGAGGAAGGA---CCATCAGTTCAG---AGGAGC
------------ATG------------------------------GTTGGAGAGAGTAGT
------------------------ATG---CAAGGC------------------------
------------------------------------------TGG---GTTAATCTT[]
>ScAGL6 1199 bp
AGACAAGTAACCTTCTCAAAACGAAGAAATGGTTTGCTCAAAAAAGCTTACGAACTATCC
GTTCTCTGCGATGCCGAAGTCGGTCTCATCATCTTCTCTAGCCGCGACAAACTCTACGAG
TTTGGCAGC---GTC---GGTGTTATGAAAACCCTTGAACGCTATCAACGTTGTTGC---
---TTTAATCCT---CAAGACAATAAC---AAC------------------------GAG
CGT------GAA---------ACACAGAGTTGGTATCAAGAGGTTTCCAAGTTGAAAGCG
AAGTTCGAATCCCTGCAAAGAACACAAAGA---CATTTACTTGGGGAAGATCTTGGACCG
CTTAGTGTCAAAGAACTACATAATCTTGAGAAACAACTTGAAGGTGCTCTTACACAAGCT
AGACAAAGGAAGACG---CAAATCATGGTAGAACAAATGGAAGAGCTTCGTCGTAAGGAA
CGTGAACTTGGAGACTTGAACAAGCATCTAAAGATCAAGGTCTCACACGAG---TTAACA
ACGATT---GAGACG------GAA------AATCAG------------------GGTTAT
---AGGGCA---CAACTTCCA------------TGT------------------------
---CCATGG---------NACTCG------------------------------------
------------------------------------------------------------
---------------------ATG------CACCCTTCTCAA------TCAAAC------
------------------------CCAATGGAGTGT---------------CAA---CAA
GAACCCATC------TTACAAATAGGG------TAC------------------------
------AACCAGTTTATG------CAC---------------------------------
------------------------------------------------------------
------------------------------------------------------------
---------------------------------------------------------[]
>ChmAGL6 1199 bp
CGACAAGTTACCTTCTCAAAACGAAGAAATGGTTTGCTCAAAAAAGCTTACGAGCTTTCG
GTCCTTTGCGACGCTGAAGTTGGCCTCATCATCTTCTCTAGCCGCGACAAACTCTACGAG
TTTGGCAGC---GTC---GGTGTTATGAAAACCCTTGAACGCTATCAACGATGTTGC---
---TTTAATCCT---CAAGACAACAAC---AAT------------------------GAA
CGT------GAG---------ACACAAAGTTGGTATCAAGAAGTTTCCAAGTTAAAAGCT
AAGTTTGAATCCCTCCAACGCACCCAAAGG---CATTTACTTGGGGAAGATCTTGGACCT
CTTAGTGTTAAGGAACTACATAATCTTGAGAAACAACTCGAGGGGGCCCTTACACAAGCT
AGACAAAGAAAGACG---CAGATCTTGGTAGAACAAATGGAAGAGCTTCGTTGTAAGGAA
CGAGAACTCGGAGACATGAACAAGCACCTAAAGATCAAGGTCTCACACGAG---TTATCA
ACGTTT---GAGACA------GAA------GGACAA------------------GGTTAC
---AGGACACATCAGCTCCCA------------TGC------------------------
---CCATGG---------AACTCT------------------------------------
---AGT------------------AACAACAAC---------ACATTCCTA---------
---------------------ATG------CACCCTTCACAG------TCCAAC------
------------------------CCAATGGGCTGT------------CAACAA---GAA
CAGCCCATC------TTACAAATAGGG------GAT------------------------
------AACCAGTTTATG------CAAGGTGAGGGA---TCATCAGGGCAA---AGGAAT
------------ATG------------------------------GTTGATGAGACAAAT
---------------------ATT------CATGGGAAT---------------------
------------------------------------------TGG---GTC---ATT[]
>LsAGL6 1199 bp
AGACAGGTTACCTTCTCAAAGCGAAGAAATGGTTTGCTGAAAAAAGCTTACGAGCTTTCC
GTTCTCTGTGACGCTGAAGTTGGTCTAATCATCTTCTCCAGCCGTGATAAACTCTATGAG
TTCGGCAGC---GTC---GGCGTCATGAAAACCCTTGAACGTTACCAACGTTGTTGC---
---TTTAATCCA---CAAGACAACAAC---AAT------------------------GAA
CGT------GAT---------ACACAGAGTTGGTATCAAGAGGTCTCCAAGTTAAAAGCC
AAGTTCGAATCTCTCCAACGCACCCAAAGA---CATTTACTTGGGGAAGATCTTGGACCT
CTTAGCGTCAAAGAACTACATAATCTTGAAAAACAACTTGAAGGAGCTCTTACACAAGCT
AGACAAAGGAAGACA---CAGATCATGGTAGAACAAATGGAAGAGCTTCGACGCAAGGAA
CGAGAACTTGGAGACATGAACAAGCATCTAAAGATCAAGGTCTCACACGAG---TTATCA
TCGTTT---GAGAAT------GAA------GGACAA------------------GGTTAT
---AGGACA---CAACTTCAA------------TGC------------------------
---CCATGG---------AACTCT------------------------------------
CCTGGC------------------AACAACAACACA------ACATTCCAA---------
---------------------ATG------CATCCTTCTCAA------TCCAAT------
------------------------GCCATGGAAATA---------------CAA---CAA
GAACCCATC------TTACAAATAGGGACG---TAC------------------------
------AACCAGTTTGTG------CATGGTGAGGGA---TCATCAGTTCAG---AGGAAC
------------ATG------------------------------ATGGGTGAGAGTAGT
---------------------ATC------CATGGT------------------------
------------------------------------------TGG---GTT---CTT[]
>CiAGL6 1199 bp
AGACAAGTTACCTTCTCAAAGCGAAGAAATGGTCTGCTCAAAAAAGCTTACGAACTTTCC
GTCCTTTGCGACGCCGAAGTCGGCCTCATCATTTTCTCCAGCCGCGATAAACTCTACGAA
TTCGGCAGC---GTC---GGTGTAATGAAAACACTTGAACGCTATCAACGTTGTTGC---
---TTTAATCCT---CAGGACAACAAT---AAT------------------------GAA
CGC------GAA---------ACACAGAGTTGGTATCAGGAGGTTTCCAAGTTAAAAGCC
AAGTTCGAATCCCTTCAACGCACCCAAAGA---CATTTACTTGGTGAAGATCTTGGACCA
CTTAGTGCGAAAGAACTACATAATCTTGAAAAACAACTTGAGGGAGCTCTTACACAAGCT
AGACAAAGGAAGACA---CAGATCATGGTAGAACAGATGGAAGAGCTACGTCGTAAGGAA
CGGGAACTTGGAGACATGAACAAGCATCTAAAGATCAAGGTCTCACACGAG---TTATCA
ACGTTT---GACAAC------GAA------GGGCAA------------------AGTTAC
---AGAGCA---CAGCTTCCA------------TGT------------------------
---CCATGG---------AACTCT------------------------------------
CCCGGC------------------CACAACACC---------ACATTCCCA---------
---------------------ATG---------------CAA------TCAAAC------
------------------------GCCATGGAATGT---------------CAA---CAA
GAACCCATC------TTACCAATGGGG------TAC------------------------
------AACCAGTTTGTG------CATGGTGAGGGA---TCATCGGTTCAA---AGGAAC
------------ATG------------------------------ATTGGTGAGAGTAGT
---------------------ATC------------------------------------
---------------------------------------------------------[]
>CtAGL6 1199 bp
CGACAAGTGACCTTCTCCAAGCGTAGAAATGGGTTGCTGAAAAAAGCTTACGAGCTCTCC
GTCCTCTGCGATGCCGAAGTCGGCCTCATCATCTTCTCCAGCCGCGATAAGCTCTACGAG
TTCGGCAGC---GTC---GGAGTCATGAAAACCCTGGAACGTTATCAACGTTGTTGC---
---TTTAATCCT---CAAGACAACAAC---AAT------------------------GAA
CGC------GAA---------ACACAGAGTTGGTATCAAGAGGTTTCCAAGTTAAAAGCC
AAGTTCGAGTCCCTCCAACGCACGCAAAGA---CATTTACTTGGGGAAGATCTTGGACCG
CTTAGCGTCAAAGAACTACATAATCTTGAAAAACAACTGGAAGGGGCTCTCACACAAGCT
CGACAAAGGAAGACA---CAAATCATGGTAGAACAGATGGAAGAGCTTCGTCGTAAGGAA
CGTGAACTTGGAGATATGAACAAGCATCTAAAGATCAAGGTCTCAAATGAG---TTATCG
ACGTTT---GAGACA------GAA---------GAT------GGA---------GGTTAT
---AGGGCA---CAACTTGGA------------TGC------------------------
---CCATGG---------AACTCT------------------------------------
GCTGGT------------------AACAACACC---------ACTTTTCCA---------
---------------------ATG---------------CAA------TCAAAT------
------------------------GCCATGGATTGT---------------CAA---CAA
GAACCCATC------TTGCAAATAGGG------TAC------------------------
------AATCAGTTTATG------CATGGGGAGGGA---TCATCTGTTCAG---AGGAAC
------------ATG------------------------------GTTGGTGAGAGTAGT
---------------------ATC------CATGGT------------------------
------------------------------------------TGG---GTA------[]
>CmAGL6 1199 bp
AGACAAGTTACCTTCTCCAAGCGTCGAAATGGCTTACTCAAAAAAGCTTACGAGCTCTCC
GTCCTCTGCGATGCCGAAGTCGGCCTCATCATCTTCTCCAGCCGCGATAAGCTCTACGAG
TTCGGCAGC---GTC---GGAGCCATGAAAACCCTGGAACGTTATCAACGTTGCTGC---
---TTTAATCCT---CAAGACGACAAC---AAT------------------------GAA
CGC------GAG---------ACGCAGAGTTGGTATCAAGAGGTGTCTAAGTTAAAAGCC
AAATTCGAGTCCCTCCAACGCACCCAAAGA---CATTTACTAGGGGAAGATCTTGGACCG
CTTAGCGTTAAGGAACTGCATAATCTTGAAAAACAACTGGAAGGGGCTCTGACACAAGCT
CGACAAAGGAAGACA---CAAATCATGGTAGAACAGATGGAAGAGCTTCGTCGTAAGGAA
TGTGAACTTGGAGATATGAACAAGCATCTAAAGATAAAGGTCTCAAACGAG---TTATCA
ACGTTT---GAGACA------GAA------GGAGGT------GGG---------GGTTAT
---AGGGCA---CAACTTGGA------------TGC------------------------
---CCATGG---------AACTCT------------------------------------
GCTGGT------------------AACACCACC---------ACTTTTCCA---------
---------------------ATG---------------CAA------TCAAAT------
------------------------GCCATGGATTGT---------------CAA---CAA
GAACCCATC------TTACAAATAGGG------TAC------------------------
------AATCAATTTATG------CATGGGGAGGGA---TCATCTGTTCAG---AGGAAC
------------ATG------------------------------GTTGGTGAGAGTAGT
AGT------------------ATC------CATGGG------------------------
------------------------------------------TGG---GTA---CTT[]
>GhAGL6 1199 bp
CGACAGGTTACCTTCTCCAAGCGCAGAAATGGCCTGCTCAAGAAAGCTTACGAACTCTCC
GTTCTCTGCGACGCCGAGGTCGGCCTCATCATCTTCTCCAGCCGCGACAAACTCTACGAA
TTCGGCAGC---GTC---GGTGTCATGAAAACCCTCGAGCGCTATCAACGTTGCTGC---
---TTTAATCCT---CAAGATAACAAC---AAT------------------------GAA
CGT------GAA---------ACACAGAGTTGGTATCAAGAGGTTTCCAAGTTAAAAGCC
AAGTTCGAGTCCCTCCAACGTACCCAAAGG---CATTTACTTGGGGAAGATCTTGGACCA
CTTAGCGTCAAAGAACTGCATAATCTTGAAAAACAACTCGAAGGAGCACTTACCCAAGCT
AGGCAAAGGAAGACA---CAGATCATGGTAGAACAAATGGAAGAGCTTCGTCGTAAGGAA
CGCGAACTTGGAGATATGAACAAGCATCTAAAGATCAAGGTTTCACACGAG---TTATCA
ACGTTC---GATGCA------GAA------GGACAA------------------GGCTAT
---AGAGCA---CAACTTCCA------------TGC------------------------
---CCATGG---------AACTCA------------------------------------
GGAACC------------------AACAAC------------ACATTCACA---------
---------------------ATG------CATCCTTCTCAA------TCCAAC------
------------------------CCCATGGACTGT---------------CAA---CAA
GAACCCATC------TTACAAATAGGG------TAC------------------------
------AACCAGTTTATG------CATGGAGAAGGA---TCATCAGTTCAG---AGGAAC
------------ATG------------------------------GTTGGTGAAAATGGC
---------------------ATC------CATGGT------------------------
------------------------------------------TGG---GTC---CTT[]
>SvAGL6 1199 bp
AGGCAGGTGACATTTTCAAAGAGAAGAAATGGGCTTCTCAAGAAAGCTTACGAGCTTTCT
GTGCTTTGTGATGCTGAGGTTGGCCTTATCATCTTCTCCAGCCGTGGAAAGCTATACGAG
TTCGGCAGT---GCT---GGCATGACTGCAACCCTTGAACGTTACCAGCGTTGCTGC---
---TTTAATCCT---CAAAACGCTGGT---GCT------------------GGTGCAGAA
AGA------GAA---------ACACAGAGTTGGTACCAAGAGGTCTCAAAACTAAAGGCT
AAGTACGAATCTCTTCAACGCACTCAAAGG---CACTTGCTTGGAGAAGATCTTGGGCCG
CTAAATGTGAAAGAGTTGGAGAATCTTGAAAAACAACTCGAAGGATCTCTTTCGCAAGCT
AGGCAGAGGAAGACA---AAGATAATGATGGAACAAATGGAAGATCTCCGCAGAAAGGAG
CGGCAACTGGGAGAGATGAACAAGCAGTTGAAGATCAGGGTTTCTCTAGAA---TTGTCA
TCGCAT---GAGACA------GAA------GGACAA------------------GGTCTG
---AGAGGG------TTTCCA------------TGT------------------------
---CAATGR---------AATGCA---------------GCTGCATCA------------
GCTGGC------------------ACTAGC------------AACTTT------------
---------------------ATG------GCCCAGCCTGGT------ACAAAT------
------------------------CCTATGGAATTT---------------GAA---CCA
GAACCTGTA------CTGCAGATGGGG------TAT------------------------
------CATCACTATAAT------CTTGGAGAAGGG---CCTTTGTTCCAA---GACCAT
------------GGC------------------------------TATCGCAGCTTTGAT
---------------------CTGTTT---------------------------------
---------------------------------------------------------[]
>AmAGL6 1199 bp
AGGCAGATGACTTTTTCAAAAAGAAGAAATGGGCTTTTGAAGAAAGCTTATGAACTCTCT
ATTCTCTGTGATGCTGAGGTTGCTCTCATCATCTTCTCTAGCAGAGGAAAGCTCTATGAA
TTTGGTAGC---ACT---AGCACACCTAAGACCCTTGAAAGGTACCAACGTTGCTGC---
---TTCAATCCT---CAAGACAATGGT---GCT------------------------GAA
AGA------GAA---------ACTCAGAGCTGGTATCAAGAAGTCTCAAAATTAAAGGCC
AAGTATGAATCTCTGCAACGCACTCAAAGG---CACTTGCTTGGAGAAGATCTTGGACCG
CTGAGTATTAAGGAGTTGCAGAATCTTGAAAAACAACTGGAAGGAGCTCTTGCTCAAGCT
AGGCAAAGAAAGACA---CAGATAATGATGGAACAAATGGAAGAACTCCGCAGAAAGGAG
CGTCAACTTGGAGATGTGAACAAACAGCTTAAGATCAAGGTTTCACTAGAA---ATGTCA
TCGCTT---GAGGCA------GAT------GGACAA------------------GGAATG
---AGATCA---------------------------------------------------
------------------------------------------------------------
---------------------------------------------TTTCCC---------
---------------------------------------TGC------------------
------------------------CCCTGGAATTCC---------------GG-------
------------------------------------------------------------
------------------------------------------------------------
------------------------------------------------------------
------------------------------------------------------------
---------------------------------------------------------[]
>MgAGL6 1199 bp
AGACAGGTGACTTTCTCTAAGAGAAGAAATGGTCTTCTCAAGAAAGCTTATGAACTCTCT
GTTCTCTGTGATGCTGAGGTTGCTCTAATCATTTTCTCCAGCCGAGGAAAGCTCTATGAG
TTTGCCAGT---ACT---AGCACGGCGGAGACACTCGAACGGTACCAACGTTGCTCT---
---TTCAATCCT---CAAGAAACCAAT---GCT------------------------GAA
AGA------GAA---------ACACAGAGCTGGTACCAAGAGGTTTCAAAATTGAAGGCC
AAGTATGAATCTCTGCAAAGAACTCAAAGG---CATCTGCTGGGAGAAGATTTAGGACCG
TTGAGTATTAAGGAGTTGCAAAATCTTGAAAAACAGCTTGAACTTGCCCTTGTTCAAGCC
AGGCAAAGGAAGACA---CAGCTTATGATGGAACAAATGGAAGATCTACGCAGAAAGGAG
CGCCAGCTGGGAGACATGAACAAGCAACTCAAGATCAGAGTCTCACTCGAA---ATGTCA
ACGCTT---GAGGCA------GAA------GGACAA------------------GGTATG
---AGAGGG------CTTCCT------------TGC------------------------
---CCGTGG---------AACTCC---GGC---GAATCGGCCGCCGGA------------
GGTGGC------------------GGCTTC------------CATCTCCAA---------
---------------------CTG---------CCACCTTCC------CAACAA------
------------------------GTGGACACTATT---------------GAA---CCA
CAACCTGTT------CTGCAAATGGGG------TAT------------------------
------CATGACTATGAT------ATTGGAGAAGGG---TCATCAGCTCCA---AGAAGC
------------ATG------------------------------GATCTTGAC-ATAAT
---------------------TTCTTC---CAAGCC------------------------
------------------------------------------TGG---ACC---CTT[]
>HtAGL6 1199 bp
CGCCAAGTGACTTTCTCCAAGAGAAGAAGTGGTCTGCTTAAGAAAGCTTACGAGCTTTCT
GTGCTGTGTGATGCAGAAGTGGCCCTCATGATTTTTTCCAGTCGTGGCAAGCTCTATGAG
TTCGGAAGT---GCT---GGGATAACAAAAACCATTGAGCGCTATGAACGTAGCTGC---
---TATAATCCT---GGGGAAAATCAT------------------------------CAC
ACT------GAG---------ACTGAGAGCTGGTATCATGAGGTCCCAAAATTGAGGGCT
AAGTACGAATCGCTTCAGCGCACTCAAAGG---CACCTGCTTGGAGAAGATCTTGGTCCT
TTGAGTCTGAAAGAGTTGCAGAATCTTGAAAAGCAGCTTGAGGGAGCTCTTGTGCAGGCC
AGGGAAAGGAAGACA---CAGATACTGATGGAACAGATGGAAGAGCTCCGAAGAAAGGAA
CGCCACCTTGGGGACATGAACAACCAGCTTAAGATGAAG---------------------
------------------------------------------------------------
------------------------------------------------------------
------------------------------------------------------------
------------------------------------------------------------
------------------------------------------------------GAAATG
TCGTCGTTT---------------------------------------------------
------------------------------------------------------------
------------------------------------------------------------
------------------------------------------------------------
------------------------------------------------------------
---------------------------------------------------------[]
>pMADS4 1199 bp
AGACAAGTGACATTTTCTAAGAGAAGGAATGGTTTGTTGAAGAAAGCTTATGAACTTTCA
GTGCTTTGTGATGCTGAAGTTGCTCTCATCATCTTCTCCAGTCGTGGAAAGCTTTATGAG
TTTGGCAAT---GCA---GGTATCACTAAAACCCTTGAGAGGTACCAACGTTGTTGC---
---CTTAATCCT---CAAGACAACTGT---GGT------------------------GAA
AGA------GAA---------ACACAGAGCTGGTACCAAGAGGTCTCGAAATTAAAGGGC
AAGTTTGAAGCCCTTCAACGAACTCAAAGG---CACTTGCTTGGTGAAGATCTTGGGCCA
CTGAGTGTGAAAGAATTGCAAAATCTTGAGAAACAACTTGAAGGTGCACTTGCACAAGCT
AGGCAAAGAAAGACA---CAAATAATGATGGAACAGATGGAAGAGCTGCGTAGAAAGGAG
CGCCATCTTGGTGATGTGAACAAGCAACTGAAGGTTAAGGTTTCGCTAGAA---CTATCA
TCGCTA---GAGGCT------GAA------GGACAA---GCT------------GGACTG
AATAGAGCT------CTTCCT------------TTT------------------------
---TTATGG---------ACTTCT---------------AATGCA------TTA---GAA
GCTGGG------------------AACAGC------------AATTTTCCT---------
---------------------GTT------CACCATTCTCAA------TCAAAT------
------------------------CCCATGGACTGT---------------GGA---CCT
GATCCAGTA------CTTCAATATAGG------GAT------------------------
------CATCACTATATG------GCAGCAGATGGA---CCCTCAGGTTCA---AGGAGC
------------ATG------------------------------GCTGTTGAGACTAAC
---------------------ATCATG---CAGGGA------------------------
------------------------------------------TGG---GGC---CTT[]
>SlAGL6 1199 bp
CGTCAAGTGACATTTTCTAAGAGGAGGAATGGTTTGTTGAAGAAAGCTTATGAATTATCA
GTGCTTTGTGAGGCTGAAGTTGCTCTCATCATCTTCTCTAGTCGTGGAAAGCTCTATGAG
TTTGGTAGT---GCA---GGTATCACTAAAACCCTTGAGAGGTACCAACGTTGTTGC---
---CTTAATCCT---CAAGACAATTGT---GGT------------------------GAA
AGA------GAA---------ACACAG------------------------------GCC
AAGTTTGAAGCACTTCAACGAACTCAAAGG---CACTTGCTTGGTGAAGATCTTGGAGCA
CTAAGTGTGAAGGAGTTGCAAAATCTTGAAAAACAACTTGAAGGTGCACTTGCACAAGCT
AGACAAAGAAAGACA---CAAATAATGATGGAACAGATGGAGGAGCTTCGTAGAAAGGAG
CGTCATCTTGGTGATGTGAACAAGCAGTTGAAGATTAAGGTTTCTCTTGAA---CTATCA
TCGTTT---GAGGGT------GAA------GGACAA------------------GGTGTT
------------------CCT------------TTT------------------------
---CCATGGAGT------AATTGT---------------AATGCATCT---TTAGATGAA
GCAGGA------------------AGCAGC------------ACCTTTCAT---------
---------------------GTC------CACCATTTTCTC------ATCAAT------
------------------------CACATGGACTGT---------------GATTTACCT
GATCCAGTT------CTTTCAATAGGG------TAT------------------------
------CATCAGTATATG------GCTgcagatgga---gcctcagggtca---aggaac
------------atg------------------------------gctgttgagagtaac
---------------------attatc---catggt------------------------
------------------------------------------tgg---ggt---ctt[]
>NtAGL6 1199 bp
CGTCAAGTGACTTTCTCTAAGCGTAGGAATGGTTTACTGAAGAAGGCTTATGAACTTTCA
GTGCTATGTGATGCTGAAGTTGCTCTCATCATTTTCTCTAGTCGTGGAAAGCTTTATGAG
TTTGGTAGT---TCA---GGTATCACTAAAACCCTTGAGCGATATCAACGTTGTTGC---
---CTTAATCCT---CAAGACAACTGT---GGT------------------------GAG
AGA------GAA---------ACACAGAGCTGGTACCAAGAGGTCTCAAAACTAAAGGCC
AAATTTGAAGCCCTTCAACGAACTCAAAGG---CACTTGCTTGGTGAAGATCTTGGACCT
CTAAGTCTGAAGGAGTTGCAAAATCTTGAAAAACAACTTGAAGGTGCACTTGCACAAGCT
AGACAAAGAAAGACA---CAAATAATGGCGGAACAGATGGAGGAGCTCCGTAGAAAGGAG
CGTCAACTTGGTGATGTGAACAAGCAACTGAAGATTAAGGTTTCTTTGGAA---CTATCA
TCGCTA---GAGGCA------GAA------GGACAA------------------GGACTT
---AGAGGT------CTTCCA------------TTT------------------------
---CCATGG---------ACTTGT---------------AATGCATCA------------
GCTGGA------------------AGCAGC------------AGTTTCGCT---------
---------------------GTC------CATCCTTCTCAA------TCAAAT------
------------------------CACATGGAATGT---------------GAA---CCT
GACCCAGTA------CTTCAAATAGGG------TAT---------------CAT------
------CACTGCTATATG------GCTGCAGAAGGA---GCCTCAGGGTCA---AGGAGC
------------ATG------------------------------GCCGTTGAGAGTAAT
---------------------ATCATC---CATGGT------------------------
------------------------------------------TGG---GGC---CTT[]
>GuAGL6 1199 bp
------------------------------------------------------------
-------------------------------------CCAGCCGCGGCAAGCTCACCGAG
TTCGGTAGC---GCT---GGTGTGCCCAAAACCCTTGAGAGGTATCAATATAGCAGCAAT
---ATTAATCCT---CAAGACAACAGT---GTG------------------------GAA
CAT------GAA---------ACTCAGAGCTTGATCCAAGAGGTATCGAAGTTAAAGGCA
AAGCATGAATCCCTTCAACGCACTCAAAGG---AATTTGCTTGGCGAAGATCTGGGGCCT
CTGAGTGTGAAAGAGTTGCAAAATCTTGAGAAACAGCTGGAAGGAGCTCTTGCTCTAACT
AGGCAAAGGAAGACA---CAGTTCATGATAGAACAAATGGAAGACCTCAGGACAAAGGAG
CGACAGCTGGGAGATATGAACAAGCAGCTAAAGTTAAAGGTTTCGATGGAACAGTTGCCA
TCGCTCCTGCAGGCA------GAT------GAACAA------------------GGCCTT
---AAACCC------CTTCCA------------TGG------------------------
---TCTTGG---------ATTTTT---------------AATGCATCA------------
GCC---------------------------------------AGCTTCCCT---------
---------------------ATT------CACCCTTGTCAA------TCTAAT------
------------------------CCCATGGACTGT---------------GAG---AAT
GCTACTGTC------CTACAAATAGGG------TAT------------------------
------CATCACTATGTG------CCAGGGGAAGGA---TCGTCGGTAGCA---AGGAGC
------------ATG------------------------------GCTGATGAGAGTACC
---------------------ATCGTC---CAGGGC------------------------
------------------------------------------TGG---GTG---CTG[]
>DdAGL6 1199 bp
CGGCAGGTGACGTACTCGAAGCGGAGGAACGGTTTGCTCAAGAAAGCTTATGAGCTCTCC
GTGCTTTGCGATGCTGAAGTCGCTCTCATCATCTTTTCCAGCCGTGGCAAGCTCTATGAG
TTCGGCAGT---TCT---GGAATGACCAAAACCCTAGAGAGGTACCAACGTTGCTGC---
---TTTAATCCT---CAAGACAATAGT---ATC------------------------GAA
CAC------GAA---------ACACAGAGCTGGTACCAGGAGGTATCGAAGTTGAGGGCA
AAGTATGAATCTCTTCAACGCACTCAAAGG---CATTTGCTGGGAGAAGATCTTGGACCG
TTGAGTGTGAAAGAGTTGCAAAATCTGGAGAAGCAGCTGGAGGGAGCTCTCCTGCAAACA
AGGCAAAGAAAGACA---CAAATAATGATAGAGCAAATGGAAGAGCTGAGGAGAAAGGAG
CGTCAGCTCGGAGACATGAACAAGCAGCTCAAGCTTAAGGTTTCACTAGAG---TTGTCA
TCGCTG---CAGGCA---GCTGATCAA---GGGCAA------------------GGTCTT
---AGACCC------CTTCCC------------TGC------------------------
---TCATGG---------ACTCCT---------------AATCCCTCA------------
GCCGGA------------------AACAGC------------AGCTTTCCT---------
---------------------CTT------CACGCCTCTCAC------TCCAAC------
------------------------CCGATGGACTGC---------------GAC---ACC
GAACCCGTC------CTACAGATGGGG------TAT------------------------
---------CAGTATGTT------CCCGGGGAAGGA---CCATCTGTGGCA---AGAAGC
------------ATG------------------------------TCTGGAGAGGGGAAC
---------------------ATTGTG---CAGGGT------------------------
------------------------------------------TGG---GTT---ATT[]
>GbAGL6 1199 bp
--------------------------------CTTTCTGAAGAAGGCTTATGAACTCTCT
GTCCTTTGCGACGCCGAGATCGCTCTCATCATCTTCTCCAGTCGCGGCAAGCTCTACGAG
TTTGGTAGT---GCA---GGGACGACCAAAACCCTCGAGAGGTACCAACGTTGCTGC---
---TTCGATCCA---CAAGACAACAGT---GCT------------------------GAA
CAT------GAA---------GCCCAGAGCTGGTACCAAGAGGTGTCGAAGTTAAGGGCA
AAGTACGAATCTCTTCAACGCACTCAAAGG---CACTTACTTGGAGAAGATCTTGGACCA
TTGAGCGTGAAAGAGTTGCAAAATCTTGAGAAGCAGCTGGAAGGAGCTCTTGCGCAAACT
AGGCAAAGGAAGACA---CAGATGATGATAGAGCAAATGGAAGAGCTGAGGAGGAAGGAG
CGCCATCTGGGAGACATGAACAAGCAGCTCAAGCTGAAGGTTTCACTGGAG---TTGTCA
TCGCTG---CAGGCA------GAG------------------------------GGACAA
---AGATCA------CTTCCA------------TTC------------------------
---TCATGG---------AACTCC---------------GGAGCATCG------------
GCCGGA------------------AACAGC------------AGTTTCGCC---------
---------------------GTC------CACCTTCCTCAA------TCCACT------
------------------------CCCATGGACTGC---------------GAC------
GAGCCCGTC------TTGCAAATAGGG------TAT------------------------
---------CAATATGTT------GCTGGAGAAGGA---TCATCTGTGCCA---AGGAGC
------------ATG------------------------------GCAGGAGAGAGCAAC
---------------------ATTCTC---CATGGT------------------------
------------------------------------------TGGATTGTC------[]
>RgAGL6b 1199 bp
------------------------CGGAACGGTTTGCTGAAGAAAGCTTACGAGCTCTCT
GTGCTTTGCGATGCTGAGGTCGCTCTCATCATCTTCTCCAGCCGCGGCAAGCTCTATGAG
TTCGGCAGC---TCT---GGTACGACCAAAACCCTCGAGAGGTACCAACGTTGCTCC---
---TTTAATACT---CAAGAGAACAGT---GTG------------------------GAA
CAT------GAA---------ACACAGAGCTGGTACCAGGAGGTGTCCAAGTTAAGGAAA
AAGTATGAGTCCCTTCAGCGTACTCAAAGG---CACTTACTTGGAGAAGACCTTGGACCG
CTAAGCGTGAAAGAGCTGCAAAATCTTGAGAAACAGCTGGAAGGAGCTCTTGCACAAACT
AGGCAAAGGAAGACA---CAGATCATGATTGAACAAATGGAAGAGCTGAGGAGAAAGGAG
CGTCATCTCGGAGACATGAATGAGCATCTGAAGATGAAGGTTTCACTAGAG---TTGTCA
TCGCTC---CAGGCA------GAT------GGACAA------------------TGTCTA
---AGAGCC------CTTCCT------------GCA------------------------
---TCATGG---------AATCCC------------ACCACTACATCA------------
GCTG--------------------------------------------------------
------------------------------------------------------------
------------------------------------------------------------
------------------------------------------------------------
------------------------------------------------------------
------------------------------------------------------------
------------------------------------------------------------
---------------------------------------------------------[]
>SzAGL6b 1199 bp
------GTGGCCTTCTCCAAGCGAAGAAATGGCTTGCTGAAGAAAGCTTACGAGCTCTCA
GTGCTTTGCGACGCCGAGGTCGCTCTCATCGTCTTCTCCAGCCGCGGCAAGCTCTATGAG
TTCGGCAGC---GCT---GGCGTGACCAAAACCCTCGAGAGGTACCAACGCTGCAGC---
---TTTAATCCT---CAAGACAACAGT---GTG------------------------GAA
CAT------GAA---------ACACAGAGCTGGTACCAAGAGGTATCCAAGTTAAGGGGA
AAGTACGAGTCCCTTCAGCGCACTCAAAGG---CACTTGCTTGGAGAAGACCTTGCAGCA
CTAAGCGTGAAAGAGTTGCAAAATCTTGAGAAACAGCTAGAAGGAGCTCTTGCACAAACT
AGGCAAAGGAAGACA---CAGATCATGATAGAACAAATGGAGGAGCTCAGGAGGAAGGAG
CGTCATCTTGGAGACGTAAACGAGCAGCTCAAGATGAAGGTTTCACTAGAG---TTGTCA
TCGATG---CCGGCT------GAA------GGACAA------------------GGCTTT
---AGAGCC------CTTCAA------------TGC------------------------
---TCATGG---------AATACT------------ACTACCTCATCA------------
GCTGGA------------------AACACC------------AGCTTTGGT---------
---------------------CTG------CACCCTCCTCAA------TCCAAT------
------------------------CCCATGGACTGG---------------GAC---AAT
GAGCCGATC------TTGCAAATTGGG------TAT------------------------
---------CACTTTGTT------CCTGGTGAA------TCATCTGTTCCA---AGGAGC
------------ATG------------------------------GTTAGCGATAGTAAC
---------------------ATCAAC---CACGGT------------------------
------------------------------------------TGG---GTG---CTT[]
>AcAGL6b 1199 bp
---------------------------AATGGTCTGCTCAAGAAGGCTTATGAGCTTTCG
GTGCTCTGCGACGCCGAGGTCGCTCTCATCATCTTCTCCAGCCGCGGCAAGCTCTACGAG
TTCGGCAGC---GCT---GGCATGACCAAAACCCTCGAGAGGTACCAGCGTTGCAAC---
---TTTAATCCA---CAAGACAACAGT---GTG------------------------GAA
CAT------GAA---------ACACAGAGCTGGTACCAAGAGGTATCGAAGTTAAAGGGA
AAATATGACTCCCTTCAGCGCACTCAAAGG---CACTTGCTCGGAGAAGATCTTGGACCG
CTAAGCGTGAAAGAGTTGCAAAATCTAGAGAAACAGCTAGAAGGAGCACTTGCACAAACT
AGGCAAAGGAAGACA---CAGATCATGATAGAACAAATGGAAGAGCTCAGGAGAAAGGAA
CGTCATCTTGGAGACATGAACGAGCAGCTCAAGATGAAGGTTTCTCTAGAG---CTATCA
TTGCTC---CAGGCT------GAA------GGACAA------------------GGCTTT
---ACAACC------CTCCCA------------TGC------------------------
---TCATGG---------AACACT------------ACTAATGCATCA------------
GCTGGA------------------AACAGC------------AGCTTTACT---------
---------------------CTT------CAGCCT---CAA------CCGAAT------
------------------------CCCATGGACTAC---------------GAC---AAT
GAACCAATC------TTACAAATCGGG------TAC------------------------
---------CACTTTGTT------CCTGGGGAA------TCATCTGTTGCA---AGGAGC
------------ATG------------------------------GCTAGTGACAGCAAC
---------------------ATCATC---CAGGGT------------------------
------------------------------------------TGG---GTG---CTT[]
>ApAGL6 1199 bp
------------------------------------------------------------
---------------GAAGTCGCTCTCATCATCTTCTCCAGTCGCGGAAAGCTCTATGAG
TTCGGTAGC---GCA---GGGATGAGCAAAACCCTAGAGAGATACCAACGTTGCTGC---
---TTTAGTACT---CAGGACAACAGC---GTG------------------------GAG
CGG------GAA---------GCACAGAGCTGGTATCAAGAGGTGTCGAAGTTGAAGGCA
AAATATGAATCTCTTCAGCGCACGCAGAGG---CATTTGCTTGGGGAAGATCTTGGACCA
CTGAGTGTGAAAGAGTTGCAAAATCTTGAGAAACAGCTTGAAGGAGCTCTCGCGCAAGCT
AGGCAAAGGAAGACA---CAGATAATGATAGAGCAAATGGAAGAGCTCCGCAGAAAGGAG
CGCCAGCTTGGAGACATGAACAAGCAGCTCAGATCTAGGGTTTCCCTGGAA---CTGTCA
TCACTT---GAGACA------GAA------GGCCAT------------------GATTTT
---AGAGCC------CTTTCA------------GCC------------------------
---TCCTGG---------AACTCC---------------AATCCATTA------------
GCTGGA------------------AAC---------------AACTTCACT---------
---------------------TTG------CACACTTCTCAA------GCCAAT------
------------------------CCCATGGACTGT---------------GAA---CCA
GAACCTGTT------CTACAAATAGGG------TAT------------------------
------CATCACTATGTT------CCAGCTGAAGGA---TCGTCCGTCCCA---ACAAGC
------------ATG------------------------------GCTGGTGACAGTAGC
---------------------ATCATG---CAGGGT------------------------
------------------------------------------TGG---GTT---CTT[]
>PtAGL6b 1199 bp
CGACAAGTTACCTTCTCTAAAAGAAGGAATGGCTTGCTTAAGAAAGCTTATGAGCTTTCA
GTGCTTTGTGATGCTGAGGTTGCCCTTATCATCTTCTCCAGTCGTGGCAAGCTCTATGAA
TTTGGTAGT---GCT---AGTGTTACCAAAACCCTTGAGCGTTATCAACGCTGCTGC---
---TACACTCCA---CAAGAGAACAGC---ATT------------------------GAA
CGT------GAG---------ACACAGAGCTGGTACCTAGAGGCGACAAAGTTAAAGGCA
AAGTATGAATCCCTTCAACGCACTCAAAGGTTGCATTTGCTTGGGGAGGATCTTGGGCCC
CTGAATGTGAAAGAGCTACAAAATCTTGAGAAACAGCTTGAAGGAGCTCTTGCACTTGCT
AGGCAGAGAAAGCAG---CAGGTTTTGACAGAGCAAATGGAAGACCTGCGCAAAAAGGAA
CGTCACCTTGGAGACTTGAACAGGCATCTCAAACTTAAG---------------------
---CTA---GAAGCA------GAA------GGACAA------------------AATCTT
---AAAGCC------ATTCAA------------GAC------------------------
---TATTGG---------AACTCT---------------GGTGCAGCA------------
GATGGA------------------AGTAGC------------AACTTCCAC---------
---------------------TTG------CATCGTGCTCAA------TCCAGC------
------------------------CAGATGGACTGT---------------GAT---CCA
GGGCCTGTC------TTACAAATTGGG------TAT------------------------
------CATCACTATGTT------CCAGCTGAAGGA---TCCTCTGTGTCT---GCTTCA
------AAAAGCATG------------------------------CCTGACGAGACTAAC
---------------------TTCTTC---CAGGGA------------------------
------------------------------------------TGG---ATC---CTT[]
>PpAGL6 1199 bp
------------------------------------------------------------
---------------------------------TTCTCCAGTAGGGGGAAGCTGTACGAG
TTCGGTAGC---GCA---GGGATGAGCAAAACCCTAGAGAGATACCAACGTTGCTGC---
---TTTAGTACT---CAGGACAACAGC---GTG------------------------GAG
CGG------GAA---------GCACAGAGCTGGTATCAAGAGGTGTCGAAGTTGAAGGCA
AAATATGAATCTCTTCAGCGCACGCAGAGG---CATTTGCTTGGGGAAGATCTTGGACCA
CTGAGTGTGAAAGAGTTGCAAAATCTTGAGAAACAGCTTGAAGGAGCTCTCGCGCAAGCT
AGGCAAAGGAAGACA---CAGATAATGATAGAGCAAATGGAAGAGCTCCGCAGAAAGGAG
CGCCAGCTTGGAGACATGAACAAGCAGCTCAAATCTAGGGTTTCCCTGGAA---CTGTCA
TCACTT---GAGACA------GAA------GGCCAT------------------GATTTT
---AGAGCC------CTTTCA------------GCC------------------------
---TCCTGG---------AACTCC---------------AATCCATTA------------
GCTGGA------------------AAC---------------AACTTCACT---------
---------------------TTG------CACACTTCTCAA------GCCAAT------
------------------------CCCATGGACTGT---------------GAA---CCA
GAACCTGTT------CTACAAATAGGG------TAT------------------------
------CATCACTATGTT------CCAGCTGAAGGA---TCGTCCGTCCCA---ACAAGC
------------ATG------------------------------GCTGGTGACAGTAGC
---------------------ATCATG---CAGGGT------------------------
------------------------------------------TGG---GTT---CTT[]
>RcAGL6 1199 bp
CGCCAAGTGACCTTCTCTAAAAGGAGGAATGGATTGTTGAAAAAAGCTTATGAGCTGTCT
GTGCTTTGTGATGCTGAGGTTGCTCTTATTATCTTCTCCAGTCGTGGAAAGCTCTATGAA
TTTGGTAAT---GCT---GGAACAACCAAAACCCTTGAGCGGTATCAACGTTGCTGT---
---TTCACTCCT---CAGGATAACAGC---ATT------------------------GAA
CGT------GAA---------ACACAGAACTGGTACCAAGAAGTGACGAAATTAAAGGCA
AAATATGAATCTCTTCAACGCACTCAAAGG---CATTTGCTTGGGGAAGATCTCGGGCCG
CTAAGTGTGAAGGAACTGCAAAATCTCGAGAAACAGCTGGAAGGAGCCCTTGCATTAGCT
AGGCAAAGAAAGACG---CAGATTATGATTGAGCAAATGGAGGATCTTCGCAAGAAGGAG
CGCCACCTTGGAGACTTAAACAAGCAACTCAAATTTAAG---------------------
---CTT---GAAGCA------GAA------GGACAA------------------AATCTC
---AAAGCC------ATTCAA------------GAC------------------------
---CTATGG---------AATTCT---------------GGTGCAACA------------
GAAGGA------------------ACAAGC------------AACTTCACT---------
---------------------TTG------CATCCTTCTCAA------TCCAAC------
------------------------CCCATGGAGTGT---------------GAC---CCC
GGACCAGTT------CTACAAATAGGG------TAC------------CAT---------
------CATCACTATGTT------CAAGCTGAAGGA---TCTTCTGTTGGA---AGAAAC
------------ATG------------------------------GGTAGTGAGACTAAC
---------------------TTCATG---CAAGGA------------------------
------------------------------------------TGG---GTA---CTT[]
>CsAGL6 1199 bp
AGACAGGTCACTTTCTCAAAGAGAAGAAATGGTTTGCTGAAGAAAGCTTATGAGCTTTCT
GTGCTTTGTGATGCTGAAGTTGCTCTTATCATCTTCTCTAGCCGTGGCAAGCTCTATGAG
TTTGGTAGT---GCT---GGCATAAACAAAACCCTTGAGCGATACCAACGTTGCTGC---
---TTCAATCCT---CAAGACAACAGC---ATC------------------------GAA
CGT------GAA---------ACACAGAGCTGGTACCAGGAGGCAACAAAGTTGAAAGCA
AAATATGAGTCTCTTCAACGCACTCAAAGG---CATTTGCTTGGAGAGGATCTTGGACCG
CTGAGTGTAAAGGAGCTGCAGAATCTTGAGAAACAGCTTGAAGGAGCCCTAGCACTGGCC
AGGCAAAGGAAGACA---CAGATTATGATAGAGCAGGTGGAAGACCTCCGCAAAAAGGAG
CGTCAGCTTGGAGATATCAACAAGCAGCTCAGGATTAAG---------------------
---CTG---GAGACT------GAA------GGGCAA------------------AGTTTT
---AAGGCC------ATTCAA------------GAC------------------------
---CTGTGG---------AATTCT------------GCTGCTGCAGGT------------
GCTGGA------------------AATAGC------------AACTTCTCT---------
---------------------GTT------CATCCTTCTCAT------GACAGT------
------------------------CCCATGAACTGT---------------GAC---CCG
GAACCTGCT------CTACAAATTGGG------TAC------------------------
------CTGAATTATCTT------CCATCTGAAGGG---TCTTCAGTGCCA---AAGAAT
------------ACG------------------------------GTTGGTGAGACCAAC
---------------------TTCATC---CAAGGA------------------------
------------------------------------------TGG---GTC---CTT[]
>BoAGL6 1199 bp
AGGCAAGTGACCTTCTCAAAAAGAAGAAATGGTTTGTTGAAGAAAGCTTATGAGCTCTCT
GTTCTCTGTGATGCTGAAGTTGCTCTCATCGTCTTCTCTAGCCGTGGCAAGCTCTACGAG
TTCGGCAGT---GTC---GGAGTTGAAAGAACTATTGAACGGTATCATCGTTGCTAC---
---AACTGTTCT---GTGACCAATAAT---AGG------------------------CCT
GAA------GAG------TCTAAACAGAACTGGTGTCAGGAGGTGGCAAAGCTGAAAGCC
AAATACGAATCGCTTGTTCGCACTAATAGG---CATTTGCTTGGAGAAGATATTGGAGAA
ATGGGCGTGAAGCAACTGCAAGCGTTGGAGCGGCAGCTGGAAGCAGCTCTTACTGCGACT
CGACAACGGAAGACA---CAAGTTATGATGGAAGAAATGGAAGATCTTCGGAAAAAGGAG
CGGCAACTCGGAGACATAAACAAACAACTCAAGATTAAG---------------------
---TTT---GAAGCC------GGA------GGCCAT------------------GCTTTC
---AAATCC------TTTCAA------------GAC------------------------
---TTCTGG------CCAAACTCG------------GCAGCATCGATG------------
GCCGGT---------GATCCTAACAATTCT------------AAATTTCCG---------
---------------------GTT------CAGCCTTCTCAT------CCTGAT------
------------------------TCAGTGGATTGC---------------AAC---ACC
GAACCCTTT------TTACAAATAGGG------TTC------CAACAA------------
------CATTACTACGTG------CAAGGTGAAGGT---TCTTCGGTACCA---AAGAGT
------AAT---GTG------------------------------GCATGTGAGACTAAT
---------------------TTCGTC---CAAGAT------------------------
------------------------------------------TGG---TTT---CTT[]
>AGL6 1199 bp
AGACAAGTGACCTTCTCAAAAAGAAGAAACGGTTTGCTGAAGAAAGCTTATGAGCTTTCT
GTTCTTTGCGATGCCGAAGTTGCTCTCATCATCTTCTCAAGCCGTGGCAAGCTCTACGAG
TTTGGTAGT---GTT---GGAATTGAAAGCACAATCGAACGGTATAATCGTTGT------
---TACAACTGC---TCTCTAAGCAAT---AAT---AAG------------------CCT
GAA------GAG------ACTACACAGAGTTGGTGTCAGGAGGTGACAAAGCTTAAATCC
AAATACGAATCTCTTGTTCGTACTAACAGG---AATTTGCTTGGAGAAGATCTTGGAGAA
ATGGGTGTGAAGGAACTGCAAGCGCTCGAGAGGCAGCTCGAAGCCGCTCTTACCGCGACT
CGACAGCGCAAGACA---CAAGTTATGATGGAAGAAATGGAAGACCTTAGGAAAAAGGAG
AGGCAACTAGGAGACATAAACAAACAACTCAAGATTAAG---------------------
---TTT---GAAACG------GAA------GGCCAT------------------GCTTTC
---AAAACC------TTTCAA------------GAC------------------------
---TTATGG------GCAAACTCG------------GCGGCATCGGTG------------
GCCGGG---------GATCCAAACAATTCT------------GAATTTCCG---------
---------------------GTA------GAGCCTTCTCAT------CCTAAT------
------------------------GTATTGGATTGC---------------AAC---ACC
GAACCCTTT------TTACAAATAGGG------TTT------CAACAA------------
------CATTACTACGTG------CAAGGTGAAGGG---TCTTCGGTATCA---AAGAGT
------AAC---GTG------------------------------GCAGGTGAGACTAAT
---------------------TTCGTC---CAAGGT------------------------
------------------------------------------TGG---GTT---CTT[]
>AGL13 1199 bp
------------------------------GGTTTGCTCAAGAAAGCCTACGAACTCTCT
GTTCTTTGTGATGCAGAGGTTTCTCTCATAATCTTCTCCACCGGTGGCAAGCTCTACGAG
TTCAGCAAT---GTC---GGAGTTGGCAGAACCATTGAGAGGTACTATCGCTGTAAA---
---GACAATCTT---TTGGACAATGAT---ACG------------------------CTT
GAA------GAT---------ACTCAGGGCTTGCGTCAAGAGGTGACAAAGCTCAAATGC
AAATACGAATCTCTTCTTCGCACTCATAGG---AATTTGGTTGGGGAAGATCTTGAAGGG
ATGAGTATAAAGGAATTGCAGACGCTGGAGAGACAGCTTGAAGGAGCTCTTTCCGCAACC
CGAAAACAAAAGACG---CAGGTTATGATGGAACAAATGGAAGAGCTTCGGAGAAAGGAG
AGGGAGCTCGGAGATATAAACAATAAGCTAAAG---------------------------
---CTT---GAGACA------GAA------GATCAT------------------GATTTT
---AAAGGC------TTTCAA------------GAC------------------------
---CTACTG------CTTAAC---------------CCGGTGCTCACC------------
GCCGGT------------------TGTTCC---------ACTGATTTTTCC---------
---------------------TTG------CAATCAACTCAT------CAAAAT------
---------TAT------------ATATCGGATTGC---------------AAC---CTT
GGATATTTT------TTACAGATTGGG------TTT---------CAA------------
------CAACACTATGAG------CAAGGTGAAGGA---TCTTCGGTGACA---AAGAGT
------------AAT------GCAAGAAGTGAT------------GCT---GAGACCAAC
---------------------TTTGTC---CAA---------------------------
---------------------------------------------------------[]
>CpMADS3 1199 bp
AGACAAGTGACTTTCTCCAAAAGAAGGAATGGTTTGCTCAAGAAAGCTTACGAGCTTTCT
GTGCTCTGCGATGCTGAAGTCGCTCTCATCATCTTCTCCAGCCGCGGCAAGCTTTATGAG
TTTGGCAGC---ACT---GGTATAGCCAAAACCCTGGAGCGATACCAGCGATGCTCC---
AGCTTCAATCCT---CAAGAAAACAGC---CTT------------------------GAA
CGT------GAG---------ACACAGAGCTGGTATCAGGAGGTAGCAAAGTTGAAGGCA
AAATACGAATCTTTACAACGAACCCAAAGG---CATTTGCTTGGGGAAGATCTTGGACCA
CTGAATATTAAAGAGCTGCAAAATCTTGAGAAGCAGCTTGAGGGAGCTCTTGCACTTGCC
AGGCAAAGGAAGACT---CAGATTATGATTGAACAAATGGAAGACCTGCGCAAAAGGGAG
CGTCAGCTGGGAGACCTTAACAAGCAGCTCAAGATTAAG---------------------
---CTG---GAGGCA------GAA------GGACAA------------------AGTTTT
---AAAGCC------ATGCAA------------GGA------------------------
---TTGTGG---------AGTTCT---------------GGTGCAGCA------------
GCTGGT------------CCTAGCACTTCC------------CACTTTGCA---------
---------------------CTT------CACCCTTCTCAA------TCCAAC------
------------------------CCTATGAACTGT---------------GAT---CCT
GAACCTGTT------TTACAGATAGGG------TAC------------------------
------CAGCAGTATGTT---GGAAGTGATGAGGGG---CCTTCTGTTCCG---AAGAGC
------------ATG------------------------------GCTTGTGAGACCAAC
---------------------TTCATC---CAGGGA------------------------
------------------------------------------TGG---CTC---CTT[]
>TcAGL6 1199 bp
AGACAGGTGACCTTCTCTAAGAGAAGAAATGGTTTGCTCAAGAAAGCTTATGAACTTTCT
GTGCTTTGTGATGCTGAGGTCGCCCTTATCATCTTCTCTAGTCGTGGCAAGCTCTACGAG
TTTGGCAGT---GCT---GGTATGACCAAGACCCTTGAGCGATACCAACGTTGCTGC---
---TTTACTCCT---CAAGACAACAGC---CTT------------------------GAA
CGT------GAA---------ACGCAGAATTGGTATCAAGAGGTGACCAAGTTAAAGGCA
AAATATGAATCACTGCAACGCACTCAAAGG---CATTTGCTTGGAGAAGATCTTGGACCA
TTGAATGTGAAAGAGCTGCAAAACCTTGAGAAGCAGCTTGAAGGAGCTCTTGCACTGGCT
GGACAAAGAAAGACA---CAGATTATGATAGAGCAAATGGAAGACCTCCGCAAAAAGGAG
CGTCAGCTTGGAGACCTTAACAAACAGCTGAAACTAAAG---------------------
---CTT---GAGGCA------GAA------GGACAA------------------AGCCTC
---AAAACA------ATCCAA------------GGC------------------------
---TTATGG---------AGTTCC---------------GGTGCAGCA------------
GCTGAG------------------AATAGC------------AACTTTCCT---------
---------------------CTG------CATCCTTCTCAC------GCCAAC------
------------------------CCTATGGAGTGT---------------GAT---CCT
GAACCAGTT------TTACAAATAGGG------TAC------------------------
------CATCACTTTGTT------CAGGTTGAAGGT---TCTTCAGTCCCC---AAAAAC
------------ATG------------------------------GTTGGTGAGACCAAC
---------------------TTCATC---CATGGA------------------------
------------------------------------------TGG---GTC---ATT[]
>FvAGL6 1199 bp
CGCCAAGTAACTTTTTCAAAGAGGAGAAATGGTTTGCTCAAAAAAGCCTATGAGCTCTCT
GTGCTTTGTGATGCTGAGGTTGCGCTTATCATCTTCTCTAGTCGAGGCAAGCTGTATGAG
TTTTCAAGT---GCT---GGTATGACCCAAACCCTTGAGCGATACCAACGAAGCAGC---
---TATACTCCT---CATGACAACCCC---ATC------------------------AAA
CAG------GAA---------ACAGAGTGCTGGTATGAAGAAGTCTCAAAACTGAGAGCT
AAACATGACTCACTTCTGCGCACTCAAAGG---CATTTGCTTGGGGAAGACCTTGGACCA
CTGAGTGTGAAGGAGTTGCAAAATCTTGAAAAACAGCTTGAAGGAGCTCTTACACTAGCC
AGACAAAGGAAGACA---CAGATTATGATTGAACAATTGGAGCACCTGCGCAAAAAGGAG
CGACAGCTTGGAGACCTTAACCTGCAGCTTAGGGATAAG---------------------
---CTT---CAGAAG------GAG------GGAGAA------------------AATCTC
---AAAGCC------ATTCAA------------GAC------------------------
---TTCTGG---------AGCTCT---------------AATTCTGTACAA---------
GCTGGG------------------AATAAC------------AACTTC------------
---------------------TTG------CATTCTTCTCAA------GCCGGT------
------------------------CACATTGATCCC---------------CCA---CCC
GAACCCATC------TTTGCAATCGGG------GAC------------------------
------CAGCACTATGTG------GCTGCTGAATCC---GCATATGTTCCA---AAGACC
------------ATGGCCATG------------------------GCTGCCGAGACCAAC
---------------------TTCCTC---CAAGGA------------------------
------------------------------------------TGG---GTG---CTT[]
>MdMADS11 1199 bp
AGGCAGGTGACTTTCTCAAAGAGGAGAAATGGTTTATTGAAGAAAGCCTATGAACTCTCT
GTGCTTTGTGATGCTGAGGTTGGCCTTATCATCTTCTCTAGCCGTGGCAAGCTCTATGAG
TTTGCCAGC---GCT---GGTATGAGCAAAACCCTTGAACGATACCAACGTTGCTCC---
---TTCACTCCA---CCTGAGAATAGC---ATT------------------------GAA
CGT------GAA---------ACACAGAGCTGGTACCAAGAAGTCACAAAACTGAAAGCT
AAATATGAATCCCTTCAGCGAACTCAAAGG---CATTTGCTTGGTGAAGATCTTGGACCA
CTGAGTGTGAAGGAGTTGCAAAATCTTGAAAAACAACTTGAAGGAGCTCTTGCACAAACC
AGACAAAGGAAGACA---CAGCTTATGATTGAACAAATGGAGGACCTGCGCAAAAAGGAG
CGTCACCTTGGAGACCTCAACAAGCAGCTGAGGGTCAAG---------------------
---CTT---GAGGCA------GAA------GGGCAG------------------AATCTG
---AATGTC------ATTCAA------------AAC------------------------
---ATGTGG---------AGCTCA---------------GATGCAGCG------------
GCTGGA------------------AGTAGC------------AACTTTTCT---------
---------------------TTG------CATTCTTCACAA------ACCAAC------
------------------------CCCATGGACTGT---------------ACA---CCT
GAACCTGTC------ATACAAATGGGA------TAC------------------------
------CATCAGTATCAT------CCTGCTGAGGGA---TCATCTATTCCA---AGGAGC
------------TTG------------------------------ACTGGTGAGACCAAC
---------------------TTCATC---CAAGGA------------------------
------------------------------------------TGG---GTT---CTC[]
>McAGL6 1199 bp
CGCCAAGTGACGTTTTCGAAGCGCCGAAACGGGCTGCTCAAAAAGGCCTATGAACTCTCA
GTTCTCTGCGACGCTGAGGTCGCTCTCATCATCTTCTCCAGCCGTGGGAAGCTCTATGAA
TTTGGCAGC---GCT---GGTACGACCAAAACATTGGAGCGATATCAACGTTGTTGC---
---TTCTCTCCA---CAGGACAACCAT---ATT------------------------GAG
CGA------CAA---------ACCCAGAGTTGGTTCCAAGAGATCTCGAAACTGAAAGTT
AAATATGAATCTCTATGTCGAACCCAACGG---CATTTGCTTGGGGAAGATCTTGGACCA
TTGAGTGTAAAGGAGCTCCAAAACCTTGAAAAGCAACTTGAAGCAGCCCTTGCCCAAGCT
AGACAAAGGAAGACT---CAGATGATGATTGATCAGATGGAAGCTCTGCGCAGAAAGGAG
CGGCAACTTGGGGACCTCAACAAAGAGCTAAGGCTCAAG---------------------
---CTT---GAGGCA------GAG------GGACAG------------------AATCTT
---AAAGCC------ATCCAA------------AGT------------------------
---TTCTGG---------AGCTCT------------AGCTCTGCAGCT------------
GCTGGA------------------CATGGC---------AACGACTTCCCA---------
---------------------TTG------CATCATTCTCAA------GCCAGC------
------------------------CCTATCGAGTGC---CAA---------CAC---GAA
CAACCCGTC------TTACAAATCGGG------TAT------------------------
------CAGAATTATTTC------TCAGCAGAGGGG---CCATCTGTCCGA---AAGAGC
------------ATGACA---------------------------ACATGTGAGACAAAC
---------------------TTCATA---CAAGGA------------------------
------------------------------------------TGG---GTT---ATT[]
>CusAGL6 1199 bp
CGCCAAGTTACATTCTCAAAGAGAAGAAACGGACTCCTAAAAAAAGCTTATGAACTCTCT
GTTCTATGTGATGCCGAAGTTGCTTTGATCATCTTCTCCACTCGAGGCAAGCTCTACGAA
TTCGGCAGT---GCT---GGTACTTCCAAAACATTGGAGCGATACCAACGCTGTTGC---
---TTCTCTCCT---CAACACAATTTT---GCT------------------------GAA
CGA------GAA---------ACCCAGAATTGGTTCCAGGAGATCTCAAAACTGAAAGCT
AAATATGAATCTCTTTGTCGCACTCACAGG---CATTTGCTTGGGGAAGATCTAGGACCA
TTGAGTGTAAAGGAGCTCCAAAACCTTGAGAAGCAACTTGAAGCAGCCCTTTCTCAAGC-
------------------------------------------------------------
------------------------------------------------------------
------------------------------------------------------------
------------------------------------------------------------
------------------------------------------------------------
------------------------------------------------------------
------------------------------------------------------------
------------------------------------------------------------
------------------------------------------------------------
------------------------------------------------------------
------------------------------------------------------------
------------------------------------------------------------
---------------------------------------------------------[]
>PsAGL6 1199 bp
AGACAAGTAACTTTCTCAAAAAGAAGAAATGGTTTGCTCAAGAAAGCTTATGAACTATCT
GTTCTATGTGATGCTGAAGTTGCTCTCATCATTTTCTCTAGCCGTGGAAAACTCTATGAA
TTTGGAAGT---CTT---GGCACTGCCAAAACTCTTGAGAGATACCAACGCTGCTCT---
---TTCAATCCTCAACAAGATGATCAC---CAA------ATC---------------GAC
GGC------GAA---------ACTCAGAGTTGGTACCAAGAAGTGTCTAAGCTGAAAGCA
AAGTATGAGTCTCTTCAAAGGACTCTCAGA---GGCAGTTGCTTGGAGAGACTTGGACCT
TTGAACATAAAGGAGCTGCAGTATCTTGAGAAACAGCTTGAAGGTGCTTTGGCACAAGCT
AGACAAAGAAAGACA---CAAATTATGATCGAACAAATGGAAGAGCTTCGCAAAAGAGAA
CGTCATCTAGGAGACATGAACAAGCAACTAAGACTCAAG---------------------
---CTT---GAAGGA------GAA------GGGTTT------------------AATCTT
---AAAGCA------ATGGAA------------AGC------------------------
---TTGTGG---------AGCTCA---------------AACTCAGTT------------
GCTGGA------------------AATAGC------------AACTTCACC---------
---------------------TTT------CAGCAGCCTTCA------TACCAA------
------------------------CCCTATGTCTAT---GACTATGGATATCCA---GCA
GAACCCTTT------TTGCAAATAGGA------TAC------------------------
------CAACAATACTTT------CAAGCTGAAGCA---TCCAATGCTTCA---AAGAAC
------------ATG------------------------------GCTTGTGAGACTAAC
---------------------TTCATG---CAAGGA------------------------
------------------------------------------TTT---TTC---CTT[]
>GmAGL6 1199 bp
CGCCAAGTAACTTTCTCAAAAAGAAGGAACGGTTTGCTCAAGAAAGCCTATGAGCTCTCA
GTTCTCTGTGATGCTGAGGTTGCTCTCATCATTTTCTCAAGCCGTGGCAAGCTCTATGAA
TTTGGAAGT---GTT---GGGACTACCAAAACTATTGAGCGATACCATCGTAGCTCT---
---TTTACTCCT---CAAGACGAACAC---GTT------------------------GAA
TGT------GAA---------ACTCAGAGCTGGTACCAAGAGGTATCAAAGCTAAAGGCA
AAGTATGATTCTCTTCAAAGGACCCAGAGG---CATTTGCTTGGGGAAGATCTTGGACCA
TTGAACATAAAGGAGCTGCAGAATCTTGAGAAACAGCTTGAAGGGGCTTTAGCACAAGCA
AGGCAAAGGAAGACA---CAAATCATGATTGAACAAATGGAAGAGCTTCGCAGAAGGGAG
CGCCATCTTGGAGACATGAATAAGCAACTGAGACTCAAG---------------------
---CTT---GAAACA------GAG------GGATTT------------------AATCTT
---AAAGCT------ATGGAA------------AGC------------------------
---TTGTTG---------AGCTCT---------------ACTTCAGAA------------
GCTGGA------------------AATAGT------------GGCTTTCAC---------
---------------------TTT------CAGCAGCCTCCTCAA---ACCAAT------
------------------------CCTATGGATTAC---CAG---------CAG---GCA
GAACCCTTT------TTGCAAATAGGG------TAC------------------------
------CATCAATATGTT------CAAGCTGAGGCT---TCTAATGTTCCA---AAGAGC
------------ATG------------------------------GCTTGTGAAACTAAT
---------------------TTCATG---CAAGGA------------------------
------------------------------------------TGG---ATC---CTT[]
>VvMADS3 1199 bp
CGTCAAGTTACCTTCTCCAAACGCAGAAATGGTCTGCTCAAGAAGGCCTATGAACTTTCT
GTGCTTTGTGATGCTGAGGTTGCTCTCATCATCTTCTCTAGCCGCGGCAAGCTCTATGAG
TTTGGCAGT---GCT---GGTACTACCAAAACCCTAGAGCGGTATCAACGTGTCTGC---
---TACACTCCT---CAAGACAACAAT---ATG------------------------GAA
TGT------GAA---------ACACAGAGTTGGTACCAAGAGGTGTCAAAGTTAAAGGCA
AAATATGAATCTCTCCAGCGCACCCAAAGG---CATTTGCTTGGAGAAGATCTTGGACCG
CTGAGTGTCAAAGAACTGCAAAATCTTGAGAAACAGCTTGAAGGAGCTCTAGCACAAGCT
AGGCAAAGGAAGACC---CAAATGATGATAGAACAAATGGAAGACCTTCGCAGGAAGGAG
CGACAGCTTGGGGATCTAAACAAACAGCTCAAACTTAAG---------------------
---CTT---GAGGCC------GAG------GGACAA------------------AGTCTT
---AAAGCC------ATTCAA------------GGT------------------------
---TCATGG---------AACCCC------------AGTACTGCAACT------------
GCTGGA------------------AACAGC------------AGCTTCCCT---------
---------------------GTG------CATCCTTCCCAA------TCTAAC------
------------------------CCAATGGACTGC---------------GAA---CCC
GAACCCATC------TTGCAAATTGGG------TAC------------------------
------CATCACTATGTT------CCAGCAGAAGGG---CCGTCTGTTTCA---AAGAGC
------------ATG------------------------------GCTGGTGAGAGCAAC
---------------------TTC------ATCCAA---GGG------------------
------------------------------------------TGG---GTT---CTT[]
>END; 1 bp
N
